# Supplementary material for: Unravelling the mechanism of neurotensin recognition by neurotensin receptor 1
Source: Nat Commun. 2023 Dec 9;14:8155. doi: 10.1038/s41467-023-44010-7 (PMC10710507; doi:10.1038/s41467-023-44010-7)
Supplement: Supplementary file 4 — Source Data [file 41467_2023_44010_MOESM4_ESM.xlsx]

## Sheet: Figure 1a,b
Figure 1a,b
Pulse seq: STDDiff
P1= 14.5 microsecond
O1P= -65 ppm (-42817.06)
B1 field strength (50 Hz)
		S1 Peak Saturation
		On resonance experiment (saturation at -40641 Hz)				Off resonance experiment (Irradiation at -39284)				Off resonance intensty - on resonance intensity
saturation time (s)	#dataset	#OnResonance dataset split	intensity	Normalized intensity		OffResonance dataset	intensity	Normalized intensity		Off resonance intensty - on resonance intensity	1-(OffRes-OnRes)
0	99	990	49431	1		991	49431	1		0	1
1	100	1000	30742	0.621917		1001	32307	0.653578		0.0316603	0.96834
0.05	101	1010	47382	0.958548		1011	47547	0.961886		0.00333799	0.996662
0.4	102	1020	37973	0.768202		1021	37870	0.766118		-0.00208371	1.00208
0.1	103	1030	45910	0.928769		1031	45002	0.9104		-0.018369	1.01837
0.6	104	1040	35267	0.713459		1041	35458	0.717323		0.00386397	0.996136
0.2	105	1050	41964	0.848941		1051	42610	0.86201		0.0130687	0.986931
0.8	106	1060	33266	0.672978		1061	34957	0.707188		0.0342093	0.965791
0.3	107	1070	38764	0.784204		1071	39614	0.8014		0.0171957	0.982804
		S2 Peak Saturation
		On resonance experiment (saturation at -39960 Hz)				Off resonance experiment (Irradiation at -41321)				Off resonance intensty - on resonance intensity
saturation time (s)	#dataset	#OnResonance dataset split	intensity	Normalized intensity		OffResonance dataset	intensity	Normalized intensity		Off resonance intensty - on resonance intensity	1-(OffRes-OnRes)
0	99	990	16621	1		990	16621	1		0	1
1	118	1180	8644	0.520065		1181	11589	0.69725		0.177185	0.822815
0.05	119	1190	14100	0.848324		1191	16565	0.996631		0.148306	0.851694
0.4	120	1200	11047	0.664641		1201	14365	0.864268		0.199627	0.800373
0.1	121	1210	13207	0.794597		1211	14839	0.892786		0.098189	0.901811
0.6	122	1220	9768	0.58769		1221	12647	0.760905		0.173215	0.826785
0.2	123	1230	12317	0.74105		1231	14474	0.870826		0.129776	0.870224
0.3	125	1250	11619	0.699055		1251	13828	0.83196		0.132904	0.867096

## Sheet: Figure 1d,e
Figure 1d,e
Pulse seq: STDDiff
P1= 16.25 microsecond
O1P= -65 ppm (-42817.06)
B1 field strength (50 Hz)
		S2 Peak Saturation
		On resonance experiment (saturation at -39943 Hz)				Off resonance experiment (Irradiation at -41443)				Off resonance intensty - on resonance intensity
saturation time (s)	#dataset	#OnResonance dataset split	intensity	Normalized intensity		OffResonance dataset	intensity	Normalized intensity		Off resonance intensty - on resonance intensity	1-(OffRes-OnRes)
1	29	2902	28341	0.722708		2903	30438	0.776183		0.0534744	0.946526
0.05	30	3002	38179	0.973582		3003	38626	0.98498		0.0113987	0.988601
0.6	31	3102	29002	0.739564		3103	32030	0.816779		0.0772154	0.922785
0.1	32	3202	37721	0.961902		3203	36569	0.932526		-0.0293765	1.02938
0.4	33	3302	31705	0.808492		3303	32032	0.81683		0.00833865	0.991661
0.2	34	3402	34070	0.8688		3403	35139	0.89606		0.02726	0.97274
0.8	35	3502	28634	0.73018		3503	29531	0.753054		0.0228739	0.977126
0.3	36	3602	32892	0.838761		3603	35286	0.899809		0.0610481	0.938952
0	37	37	39215	1		37	39215	1		0	1
	S1 peak saturation
		On resonance experiment (saturation at -40693 Hz)				Off resonance experiment (Irradiation at -39193)				Off resonance intensty - on resonance intensity
saturation time (s)	#dataset	#OnResonance dataset split	intensity	Normalized intensity		OffResonance dataset	intensity	normalized intensity		OffResonance-OnResonance	1-(OffRes-OnRes)
1	29	2900	21254	0.641572		2901	21929	0.661948		0.0203755	0.979624
0.05	30	3000	28614	0.863741		3001	28613	0.86371		-3.01859e-05	1.00003
0.6	31	3100	22671	0.684346		3101	24352	0.735088		0.0507426	0.949257
0.1	32	3200	30859	0.931508		3201	31090	0.938481		0.00697295	0.993027
0.4	33	3300	23657	0.714109		3301	25495	0.769591		0.0554818	0.944518
0.2	34	3400	25982	0.784291		3401	28007	0.845418		0.0611265	0.938873
0.8	35	3500	21031	0.634841		3501	24080	0.726878		0.0920369	0.907963
0.3	36	3600	24854	0.750241		3601	25567	0.771764		0.0215226	0.978477
0	37	37	33128	1		37	33128	1		0	1

## Sheet: Figure 3a
Sequence	Start	End	0.1 min	1 min	10 min	100 min	sum
GPGSTSE	1	7	-0.0401	0.281	0.2139	-0.1949	0.2599
GPGSTSESDTAGPNSDL	1	17	-0.0014	0.1887	0.1695	0.0428	0.3996
GPNSDL	12	17	0.0522	0.1698	0.0073	0.1281	0.3574
DVNTDI	18	23	0.186	0.2212	0.0246	-0.0431	0.3887
DVNTDIY	18	24	0.5789	0.6511	0.4861	0.0435	1.7596
DVNTDIYS	18	25	0.1812	0.3832	0.0737	-0.2184	0.4197
DVNTDIYSKV	18	27	2.1938	2.3901	2.505	1.357	8.4459
NTDIYSKV	20	27	1.9185	2.1321	2.2021	1.1335	7.3862
DVNTDIYSKVLVT	18	30	2.0473	2.3114	2.6992	2.1715	9.2294
DVNTDIYSKVLVTA	18	31	2.3708	2.5227	3.0394	2.3514	10.2843
DIYSKV	22	27	1.7101	2.3558	2.4318	1.3868	7.8845
NTDIYSKVLVT	20	30	0.5955	0.594	0.9728	1.0833	3.2456
IYSKVLVT	23	30	0.9331	1.1291	1.0176	1.5601	4.6399
YSKVLVT	24	30	0.7871	0.9073	1.4426	1.8082	4.9452
YSKVLVTA	24	31	0.9	0.9929	1.4215	1.6215	4.9359
FVVGTVGNGVTL	37	48	-0.0133	-0.0101	-0.0019	-0.0004	-0.0257
FVVGTVGNGVTLF	37	49	0.0995	-0.0161	0.0342	0.0406	0.1582
VVGTVGNGVTL	38	48	-0.0004	0.0061	-0.0102	0.0215	0.017
VGTVGNGVTL	39	48	0.044	0.0051	0.0835	0.0433	0.1759
GTVGNGVTL	40	48	0.1082	-0.0122	0.2589	0.0621	0.417
FTLARKKSLQSL	49	60	0.0556	0.1662	0.1958	0.0542	0.4718
TLARKKSLQSL	50	60	0.0801	0.2672	0.0265	0.1574	0.5312
FTLARKKSLQSLQS	49	62	0.2256	0.3517	0.4743	0.5358	1.5874
ARKKSLQSL	52	60	-0.0815	0.089	0.136	0.0488	0.1923
RVDYYLGSLAL	63	73	3.5347	3.6492	3.1389	2.2906	12.6134
YLGSLAL	67	73	0.0205	0.055	0.0471	0.0175	0.1401
LLILLFALPVDVYNFI	76	91	0.0311	-0.0042	0.5562	-0.232	0.3511
FALPVDV	81	87	0.0069	-0.0027	0.2022	0.4046	0.611
FALPVDVYN	81	89	0.0549	0.0705	0.2849	1.2181	1.6284
PVDVYN	84	89	0.0266	0.0627	0.4125	1.1309	1.6327
DVYNFIWVHHPWAFGDAGCKGYYFLREACTY	86	116	1.0688	1.2405	1.4782	2.1948	5.9823
FLREACT	109	115	0.0822	0.0272	0.0809	0.073	0.2633
LREACT	110	115	0.0274	0.0297	0.0292	0.0217	0.108
YATALNV	116	122	0.033	0.0151	0.0199	0.0563	0.1243
SVERYLA	126	132	-0.0049	0.0125	0.1	0.0649	0.1725
SVERYLAIC	126	134	-0.2696	-0.5189	0.1024	0.0125	-0.6736
SVERYLAICHPFKAKTL	126	142	-0.1111	-0.06	0.0196	-0.0216	-0.1731
ERYLAICHPFKAKTLM	128	143	-0.1053	0.1316	-0.4784	-0.5415	-0.9936
RYLAICHPFKAKTLM	129	143	0.1192	-0.8925	0.1818	1.1303	0.5388
LAICHPFKAKTL	131	142	-0.0556	-0.0153	0.184	0.1362	0.2493
LAICHPFKAKTLM	131	143	0.0012	0.138	0.2064	0.0811	0.4267
AICHPFKAKTLM	132	143	0.0514	0.2905	0.0433	0.0226	0.4078
ICHPFKAKTLM	133	143	0.1477	0.1	0.1327	0.0328	0.4132
PFKAKTLM	136	143	0.0498	0.2934	0.3253	0.2515	0.92
SVERYLAICHPFKAKTLMSRSRTKKFISA	126	154	-0.2716	0.1817	0.1249	0.4459	0.4809
LAICHPFKAKTLMSRSRTKKFISA	131	154	-0.1139	0.159	0.1119	-0.0162	0.1408
ICHPFKAKTLMSRSRTKKFISA	133	154	-0.2061	0.1218	0.1457	0.1609	0.2223
HPFKAKTLMSRSRTKKFISA	135	154	-1.3449	-1.0606	-0.3737	-0.3001	-3.0793
PFKAKTLMSRSRTKKFISA	136	154	0.0164	0.2463	0.1456	0.2543	0.6626
LMSRSRT	142	148	0.0537	0.0626	0.109	0.1085	0.3338
FKAKTLMSRSRTKKFISA	137	154	-0.6138	0.0875	0.3569	-0.3041	-0.4735
SRSRTKKFISA	144	154	-0.0368	0.3645	0.0739	0.0841	0.4857
IWLASAL	155	161	0.0155	0.0186	-0.0036	0.0327	0.0632
LSLPML	162	167	0.0195	0.0296	0.0156	0.0428	0.1075
FTMGLQNL	168	175	0.6716	0.7581	1.12	1.2113	3.761
FTMGLQNLSGDGTHPGG	168	184	1.0984	1.0461	1.0688	0.8577	4.071
FTMGLQNLSGDGTHPGGL	168	185	1.4496	1.001	1.7316	1.6641	5.8463
QNLSGDGTHPGGL	173	185	1.6332	1.0746	1.6307	1.4602	5.7987
PIVDTAT	189	195	0.2339	0.1689	0.2051	0.2659	0.8738
PIVDTATL	189	196	0.1075	0.1844	0.2942	0.442	1.0281
LRVVIQL	196	202	0.008	-0.0214	-0.0096	0.1427	0.1197
RVVIQL	197	202	0.044	0.0508	0.0573	0.0269	0.179
VIQLNTF	199	205	-0.0587	0.1045	0.0706	0.0973	0.2137
MSFLFPML	206	213	-0.0679	0.3604	-0.0132	-0.031	0.2483
FLFPML	208	213	-0.0138	-0.078	0.0653	0.0516	0.0251
FPMLVA	210	215	0.0498	-0.0347	-0.0252	0.0203	0.0102
PMLVASIL	211	218	-0.171	0.2243	0.3709	-0.0134	0.4108
PMLVASILNTVI	211	222	-0.2672	0.0135	0.3656	-0.9905	-0.8786
VASILNT	214	220	0.07	0.1748	0.1532	0.1568	0.5548
TVIARRLTVM	220	229	0.0002	0.1756	0.0139	-0.0568	0.1329
VIARRLTVM	221	229	0.0226	0.1857	0.1427	0.0625	0.4135
ARRLTVM	223	229	-0.0204	0.1164	0.0051	0.0263	0.1274
ARRLTVMVHQAAEQ	223	236	-0.0375	0.2266	0.1149	0.0205	0.3245
MVHQAAE	229	235	0.0301	0.0205	0.0839	-0.0698	0.0647
MVHQAAEQ	229	236	0.0353	0.1134	0.0816	-0.0133	0.217
VHQAAE	230	235	0.0124	0.0775	0.0905	0.0866	0.267
MVHQAAEQA	229	237	0.0609	0.1172	0.1595	0.1209	0.4585
VHQAAEQ	230	236	-0.0022	0.0572	0.0753	0.0267	0.157
VHQAAEQA	230	237	0.035	0.1207	0.1	-0.0136	0.2421
VHQAAEQARVST	230	241	-0.4078	0.4734	1.0105	-0.8657	0.2104
QARVST	236	241	0.0182	-0.0006	-0.0258	-0.1376	-0.1458
MVHQAAEQARVSTVGTHNGLEHSTF	229	253	-0.5274	0.4695	0.2957	0.2435	0.4813
VHQAAEQARVSTVGTHNGLEHSTF	230	253	-0.134	0.2738	0.2523	-0.0087	0.3834
VHQAAEQARVSTVGTHNGLEHSTFNM	230	255	0.376	0.516	0.5582	0.089	1.5392
QAAEQARVSTVGTHNGLEHSTF	232	253	-0.4054	-0.3491	-0.4672	-0.6208	-1.8425
QARVSTVGTHNGLEHSTF	236	253	-0.0861	0.1772	0.1492	-0.0455	0.1948
ARVSTVGTHNGLEHSTF	237	253	-0.0542	0.1868	0.0483	0.0169	0.1978
QARVSTVGTHNGLEHSTFNM	236	255	-0.0497	0.2083	0.1208	0.0677	0.3471
ARVSTVGTHNGLEHSTFN	237	254	-0.1202	0.1494	0.2569	0.1866	0.4727
RVSTVGTHNGLEHSTF	238	253	-0.1031	0.1316	0.0924	0.0186	0.1395
ARVSTVGTHNGLEHSTFNM	237	255	-0.0173	0.195	0.139	0.0248	0.3415
RVSTVGTHNGLEHSTFNM	238	255	0.2645	0.4524	0.4154	0.302	1.4343
VGTHNGLEHSTF	242	253	-0.0607	0.0844	0.0496	0.0061	0.0794
GTHNGLEHSTF	243	253	-0.0328	0.0427	0.1507	-0.3562	-0.1956
VGTHNGLEHSTFNM	242	255	0.0002	0.0898	0.1044	-0.004	0.1904
GTHNGLEHSTFNM	243	255	-0.0912	0.0895	0.0868	-0.0439	0.0412
HNGLEHSTF	245	253	-0.0724	-0.1989	-0.2492	-0.1378	-0.6583
EHSTFN	249	254	-0.4718	-0.1899	-0.323	-0.0776	-1.0623
TFNMTIE	252	258	0.0566	-0.0286	0.0737	0.1071	0.2088
NMTIEPGRVQA	254	264	0.0247	0.2719	0.1961	0.1912	0.6839
NMTIEPGRVQALRRGVL	254	270	-0.0195	0.4333	0.2633	0.0328	0.7099
TIEPGRVQALRRGVL	256	270	0.0367	0.3514	0.2836	0.1317	0.8034
LRRGVLVL	265	272	0.0454	0.1574	0.0749	0.0318	0.3095
RAVVIAF	273	279	0.0038	-0.0288	0.0132	-0.0209	-0.0327
FVVCWLPYHVRRLMF	279	293	0.0394	0.0765	0.2574	0.6412	1.0145
VVCWLPYHVRRLM	280	292	-0.0302	-0.0127	-0.1036	-0.0482	-0.1947
VVCWLPYHVRRLMF	280	293	0.0589	0.0588	0.2428	0.6763	1.0368
WLPYHVRRLMF	283	293	0.465	0.1616	0.5054	0.7842	1.9162
PYHVRRLM	285	292	0.0653	-0.007	0.1917	0.527	0.777
FDFYHYF	306	312	-0.0174	0.4252	0.9323	1.1224	2.4625
YMLSNAL	313	319	0.0476	0.0144	0.3223	0.9361	1.3204
LVYVSA	319	324	0.0718	0.0221	0.021	0.0435	0.1584
VSAAINPIL	322	330	-0.0097	-0.0859	-0.067	-0.1107	-0.2733
AAINPIL	324	330	0.1468	0.2305	0.2787	0.2066	0.8626
AINPIL	325	330	0.0466	0.046	0.0252	-0.003	0.1148
YNLVSAN	331	337	-0.101	0.1599	0.0701	0.06	0.189
NLVSANF	332	338	-0.0109	0.3664	0.2889	0.2318	0.8762
FRQVFL	338	343	-0.0233	0.0246	-0.034	-0.0384	-0.0711
RQVFLSTL	339	346	0.0786	0.039	0.0471	0.0108	0.1755
PGWRHRRKKRPT	351	362	-0.7264	-0.7278	-0.2501	0.1584	-1.5459
PGWRHRRKKRPTF	351	363	-0.0644	0.0713	0.1501	-0.0022	0.1548
GWRHRRKKRPTF	352	363	-0.0188	0.2827	-0.2553	-0.4342	-0.4256
KKRPTFSRKP	358	367	0.1373	0.1982	0.1906	-0.1556	0.3705
ASLSPGWRHRRKKRPTFSRKPNSMSSNHAFSTASGGSGL	347	385	-0.4269	0.2509	-0.0803	-0.0673	-0.3236
SRKPNSMSSNHA	364	375	-0.0318	0.0386	0.024	-0.1788	-0.148
SRKPNSMSSNHAFSTASGGSGL	364	385	-0.1576	0.2056	0.1457	-0.0236	0.1701
MSSNHAFSTASGGSGL	370	385	-0.1008	0.0211	-0.0697	-0.0889	-0.2383
SSNHAFSTASGGSGL	371	385	0.5512	0.9421	0.6934	0.2224	2.4091
FSTASGGSGL	376	385	-0.0449	0.0642	0.064	0.0175	0.1008
SGGSGL	380	385	-0.0961	-0.194	-0.1443	0.0897	-0.3447

## Sheet: Figure 3b
DVNTDIYSKV
time	enNTS1	SD	enTNS1+NT8-13	SD
0.1	4.48774	0.080814	2.29398	0.082803
1	4.77179	0.083942	2.38166	0.084491
10	5.21705	0.172062	2.71208	0.125451
100	5.27556	0.08837	3.91853	0.071149
PVDYN
time	enNTS1	SD	enTNS1+NT8-13	SD
0.1	0.177694	0.080379	0.151068	0.045585
1	0.205942	0.066257	0.110873	0.089782
10	0.470823	0.102861	0.058304	0.077541
100	1.2734	0.033126	0.109953	0.083163
FTMGLQNL
time	enNTS1	SD	enTNS1+NT8-13	SD
0.1	1.25872	0.085435	0.587138	0.034661
1	1.34678	0.122421	0.588719	0.033229
10	1.89521	0.188516	0.775174	0.04686
100	2.65896	0.097806	1.44764	0.054513
FDFYHYF
time	enNTS1	SD	enTNS1+NT8-13	SD
0.1	0.124689	0.424866	-0.126375	0.393877
1	0.483008	0.502449	-0.135445	0.389654
10	1.1447	0.411832	-0.114157	0.395912
100	1.7286	0.428832	0.279683	0.509599

## Sheet: Figure 3d
Sequence	Start	End	0.1 min	1 min	10 min	100 min	sum
GPGSTSESDTAGPNSDL	1	17	0.0427	-0.0349	-0.1333	0.0966	-0.0289
GPGSTSESDTAGPNSDLDV	1	19	-0.1888	-0.0758	-0.1346	0.5618	0.1626
DVNTDI	18	23	0.0761	0.0763	-0.0658	0.1509	0.2375
DVNTDIYSKV	18	27	0.2758	0.1346	-0.0822	0.1686	0.4968
DVNTDIYSKVLVT	18	30	0.23	-0.0172	-0.1022	0.4982	0.6088
TDIYSKV	21	27	-0.0141	-0.0614	-0.1204	0.2842	0.0883
DVNTDIYSKVLVTA	18	31	0.2244	-0.0146	-0.005	0.4961	0.7009
DIYSKV	22	27	0.2731	0.1185	-0.1473	0.167	0.4113
NTDIYSKVLVT	20	30	-0.0848	-0.0611	-0.172	0.229	-0.0889
YSKVLVT	24	30	0.1289	0.0294	0.1325	0.4964	0.7872
YSKVLVTAI	24	32	0.2772	-0.0636	-0.1912	0.6134	0.6358
KVLVTA	26	31	0.0199	0.0268	0.0985	0.4324	0.5776
FVVGTVGNG	37	45	0.2546	0.2949	0.2625	0.1999	1.0119
FVVGTVGNGVTL	37	48	0.1255	0.1287	0.0147	0.0663	0.3352
FVVGTVGNGVTLF	37	49	0.2466	0.232	0.1429	0.3576	0.9791
VVGTVGNGVTL	38	48	0.1808	0.2325	0.0303	0.1831	0.6267
VVGTVGNGVTLF	38	49	0.4506	0.0514	0.4356	0.2367	1.1743
VGTVGNGVTL	39	48	0.0256	0.0434	0.0371	0.0952	0.2013
TVGNGV	41	46	0.0808	0.085	0.1706	0.1968	0.5332
FTLARKKSLQSL	49	60	0.0313	0.2475	-0.1031	0.0219	0.1976
FTLARKKSLQSLQS	49	62	0.1941	0.2072	0.0114	0.2511	0.6638
QSRVDY	61	66	-0.0264	-0.0841	-0.0785	-0.0739	-0.2629
RVDYYLGSLAL	63	73	-0.1555	0.211	-0.1413	-0.0482	-0.134
YLGSLAL	67	73	0.1517	0.1313	0.1606	0.2082	0.6518
FALPVDVYN	81	89	0.1516	0.1379	0.3272	0.926	1.5427
FALPVDVYNF	81	90	0.0929	0.0919	0.3383	1.0804	1.6035
PVDVYN	84	89	0.1665	0.1735	0.2888	0.8732	1.502
FLREACT	109	115	0.1661	0.1411	0.2433	0.223	0.7735
LREACT	110	115	0.0052	-0.0063	0.0116	0.0575	0.068
YATALNV	116	122	0.0501	0.0949	0.1478	0.1287	0.4215
SVERYLA	126	132	0.0777	0.0787	0.189	0.1842	0.5296
SVERYLAICHPFKAKTL	126	142	-0.0668	0.0592	0.0075	0.0004	0.0003
SVERYLAICHPFKAKTLM	126	143	-0.0424	-0.1275	0.2977	-0.039	0.0888
LAICHPFKAKTLM	131	143	0.0344	0.1216	0.1299	-0.0186	0.2673
ICHPFKAKTLM	133	143	0.0504	0.049	0.0209	0.0243	0.1446
PFKAKTLM	136	143	-0.067	-0.0274	-0.0822	0.0013	-0.1753
SVERYLAICHPFKAKTLMSRSRTKKFISA	126	154	-0.3819	0.2899	0.2186	-0.4358	-0.3092
ICHPFKAKTLMSRSRTKKFISA	133	154	-0.0344	0.4714	0.2672	-0.2439	0.4603
SRSRTKKFISA	144	154	0.0024	0.2605	0.1561	-0.0765	0.3425
IWLASAL	155	161	0.0317	0.0258	0.1025	0.124	0.284
WLASAL	156	161	0.0251	0.0036	0.0769	0.087	0.1926
LSLPML	162	167	0.0425	0.0389	0.0649	0.0872	0.2335
FTMGLQNL	168	175	0.2198	0.1268	0.2458	0.4905	1.0829
FTMGLQNLSGDGTHPGGL	168	185	0.9321	0.3606	0.8965	1.6904	3.8796
MGLQNLSGDGTHPGGL	170	185	-0.0633	0.4652	0.7304	0.1741	1.3064
FTMGLQNLSGDGTHPGGLVCT	168	188	1.0572	0.2143	0.7525	1.9805	4.0045
QNLSGDGTHPGGL	173	185	0.739	0.0955	0.5311	1.2814	2.647
SGDGTHPGGL	176	185	0.0934	-0.261	-0.3818	-0.1712	-0.7206
PIVDTATL	189	196	0.4634	0.2825	0.5222	0.8829	2.151
LRVVIQL	196	202	0.0791	0.0429	0.1526	0.4443	0.7189
RVVIQL	197	202	0.0611	0.0973	0.2139	0.2326	0.6049
VIQLNTF	199	205	0.2131	0.1528	0.3236	0.1795	0.869
FPMLVA	210	215	0.0182	0.0568	0.0548	0.1221	0.2519
NTVIARRLTV	219	228	0.3767	0.313	0.1558	0.3827	1.2282
NTVIARRLTVM	219	229	0.4077	0.3145	0.1756	0.4465	1.3443
MVHQAAEQ	229	236	0.0738	0	-0.0546	0.0732	0.0924
VHQAAE	230	235	0.1174	0.1339	0.0041	-0.0556	0.1998
MVHQAAEQA	229	237	0.0796	0.1036	-0.0515	0.0103	0.142
VHQAAEQ	230	236	0.0834	-0.0127	-0.077	0.1242	0.1179
VHQAAEQA	230	237	0.1343	0.0316	-0.0331	0.153	0.2858
VHQAAEQARVST	230	241	-0.0432	0.1546	-0.3163	-0.2558	-0.4607
ARRLTVMVHQAAEQARVSTVGTHNGLEHSTF	223	253	-0.7671	0.4723	-0.5371	-1.0323	-1.8642
MVHQAAEQARVSTVGTHNG	229	247	0.0767	-0.0583	-0.1103	0.1286	0.0367
QARVST	236	241	0.0209	0.016	-0.0569	-0.0826	-0.1026
VHQAAEQARVSTVGTHNGLEHSTF	230	253	0.0257	0.089	-0.208	-0.0056	-0.0989
VHQAAEQARVSTVGTHNGLEHSTFNM	230	255	0.0145	0.124	-0.153	-0.0135	-0.028
QARVSTVGTHNGLEHSTF	236	253	0.0068	0.1016	-0.0794	-0.0542	-0.0252
ARVSTVGTHNGLEHSTF	237	253	-0.0757	-0.0023	-0.1021	-0.1413	-0.3214
QARVSTVGTHNGLEHSTFNM	236	255	0.0597	0.1299	-0.0408	-0.1902	-0.0414
RVSTVGTHNGLEHSTF	238	253	-0.1421	0.2277	-0.3586	-0.1926	-0.4656
ARVSTVGTHNGLEHSTFNM	237	255	-0.0166	0.0587	-0.0848	-0.0593	-0.102
RVSTVGTHNGLEHSTFNM	238	255	-0.024	0.0444	-0.0354	-0.1218	-0.1368
VGTHNGLEHSTFNM	242	255	-0.0689	-0.0124	-0.0666	0.0001	-0.1478
GTHNGLEHSTFNM	243	255	-0.0479	0.048	-0.0811	0.0034	-0.0776
NGLEHSTF	246	253	-0.0363	-0.0176	0.0171	-0.0474	-0.0842
TFNMTIE	252	258	-0.0263	-0.0559	-0.0281	0.1465	0.0362
NMTIEPGRVQA	254	264	0.1255	0.0374	-0.0533	0.102	0.2116
NMTIEPGRVQALRRGVL	254	270	0.2663	0.2097	-0.1972	0.2272	0.506
TIEPGRVQALRRGVL	256	270	0.2885	0.2317	-0.0451	0.1787	0.6538
LRRGVLVL	265	272	0.251	0.2048	0.1323	0.2022	0.7903
RAVVIAF	273	279	0.0118	0.0008	0.0386	0.0589	0.1101
VVCWLPYHVRRLM	280	292	0.0435	0.1524	0.1733	0.1351	0.5043
VVCWLPYHVRRLMF	280	293	0.1148	0.1734	0.3764	0.7789	1.4435
VCWLPYHVRRLMF	281	293	0.114	0.1234	0.3281	0.7212	1.2867
PYHVRRLMF	285	293	0.0486	0.0784	0.3284	0.6354	1.0908
FDFYHYF	306	312	0.5927	0.4072	1.1379	1.1447	3.2825
AINPIL	325	330	0.0403	0.0635	0.1296	0.1218	0.3552
YNLVSANF	331	338	0.2972	0.3779	-0.1287	-0.0802	0.4662
FRQVFL	338	343	0.0655	0.0365	-0.0334	0.0366	0.1052
SRKPNSMSSNHA	364	375	0.1127	0.2603	-0.049	-0.1404	0.1836
SRKPNSMSSNHAFSTASGGSGL	364	385	-0.0511	0.1172	-0.0887	-0.2008	-0.2234
MSSNHAFSTASGGSGL	370	385	0.0014	0.102	-0.1667	-0.0437	-0.107
FSTASGGSGL	376	385	0.0323	0.0008	-0.0314	0.0187	0.0204
TASGGSGL	378	385	-0.351	0.1927	0.1243	-0.0256	-0.0596
ASGGSGL	379	385	0.0977	0.0035	-0.0663	-0.1614	-0.1265

## Sheet: Figure 3e
	DVNTDIYSKV
time	enNTS1	SD	enTNS1+SR142948A	SD
0.1	4.34021	0.106236	4.06445	0.18362
1	4.4253	0.155403	4.29066	0.174701
10	5.22955	0.216422	5.3117	0.129208
100	5.38275	0.126448	5.21416	0.115401
	PVDVYN
time	enNTS1	SD	enTNS1+SR142948A	SD
0.1	0.252772	0.057696	0.086297	0.036596
1	0.235317	0.064782	0.061777	0.090764
10	0.371938	0.11251	0.083145	0.079407
100	1.20366	0.081269	0.330445	0.03752
	FTMGLQNL
time	enNTS1	SD	enTNS1+SR142948A	SD
0.1	1.3008	0.058641	1.08102	0.073936
1	1.25285	0.043271	1.12607	0.068865
10	1.83072	0.093181	1.58491	0.091624
100	2.65666	0.148083	2.16616	0.071674
	FDFYHYF
time	enNTS1	SD	enTNS1+SR142948A	SD
0.1	0.395189	0.137848	-0.1975	0.18961
1	0.516867	0.145627	0.109648	0.278529
10	1.44397	0.143768	0.30607	0.23128
100	1.88511	0.325601	0.74042	0.200768

## Sheet: Figure 4a
time	fluorescence	residual single-exp.	residual double-exp.
0.0525	7.96463	-0.026906	0.0183585
0.0775	7.95562	-0.0412259	-0.00141495
0.1025	7.9749	-0.027165	0.00757354
0.1275	7.96829	-0.0389046	-0.00887937
0.1525	7.96287	-0.0493664	-0.0237158
0.1775	7.96923	-0.0479619	-0.0263669
0.2025	7.99377	-0.0282926	-0.0104526
0.2275	8.00968	-0.0171698	-0.00280176
0.2525	8.01586	-0.0156951	-0.00453252
0.2775	8.03785	0.00167018	0.00987807
0.3025	8.05309	0.0123647	0.0178538
0.3275	8.05661	0.011417	0.0144092
0.3525	8.05918	0.00959577	0.0102998
0.3775	8.0559	0.00199976	0.000611586
0.4025	8.06533	0.00718766	0.00389142
0.4275	8.05739	-0.00492181	-0.00995321
0.4525	8.07113	0.00472012	-0.00188418
0.4775	8.06344	-0.00699779	-0.0150228
0.5025	8.08187	0.00747327	-0.00182968
0.5275	8.09031	0.0120221	0.00157491
0.5525	8.10703	0.0249176	0.0134513
0.5775	8.10268	0.0168086	0.00444048
0.6025	8.12295	0.0333839	0.0202236
0.6275	8.11952	0.0263225	0.0124724
0.6525	8.11685	0.0200832	0.0056391
0.6775	8.12822	0.0279451	0.0129962
0.7025	8.13079	0.0270671	0.0116966
0.7275	8.11816	0.0110481	-0.00466631
0.7525	8.12587	0.0154271	-0.000559038
0.7775	8.12422	0.0105031	-0.00568761
0.8025	8.13365	0.0167152	0.000382221
0.8275	8.1359	0.0158025	-0.000615023
0.8525	8.16153	0.0383238	0.0218755
0.8775	8.15573	0.0294684	0.0130387
0.9025	8.1491	0.0198353	0.00347011
0.9275	8.15117	0.0189536	0.00269512
0.9525	8.14263	0.00751252	-0.00860045
0.9775	8.14138	0.00341106	-0.0125206
1.0025	8.14342	0.00264843	-0.0130693
1.0275	8.14139	-0.00213621	-0.01761
1.0525	8.14941	0.00317632	-0.0120262
1.0775	8.14559	-0.0033048	-0.0182112
1.1025	8.17025	0.0187396	0.00415182
1.1275	8.17929	0.0252089	0.01096
1.1525	8.18074	0.0241321	0.0102404
1.1775	8.18113	0.0220387	0.0085205
1.2025	8.18509	0.0235577	0.0104276
1.2275	8.16907	0.00513853	-0.00759058
1.2525	8.16842	0.00213044	-0.0101865
1.2775	8.17221	0.00360273	-0.00829217
1.3025	8.16131	-0.00957529	-0.0210398
1.3275	8.17427	0.00114569	-0.00988138
1.3525	8.17892	0.00359501	-0.00698872
1.3775	8.17846	0.000972015	-0.00916366
1.4025	8.17815	-0.00146395	-0.0111479
1.4275	8.19286	0.0111565	0.00192698
1.4525	8.19076	0.00700271	-0.00177062
1.4775	8.2044	0.0186241	0.0103079
1.5025	8.18069	-0.00706995	-0.014929
1.5275	8.18079	-0.00892003	-0.0163225
1.5525	8.18427	-0.00735672	-0.0143039
1.5775	8.19401	0.000499407	-0.0059945
1.6025	8.20099	0.00562779	-0.000415355
1.6275	8.19938	0.00219788	-0.00339759
1.6525	8.19402	-0.00495086	-0.0101022
1.6775	8.20563	0.00490102	0.000189682
1.7025	8.20922	0.006763	0.00248724
1.7275	8.20765	0.00349457	-0.000350463
1.7525	8.22509	0.0192652	0.0158457
1.7775	8.19825	-0.00921554	-0.0122151
1.8025	8.20259	-0.0064882	-0.0090736
1.8275	8.19258	-0.0180833	-0.0202606
1.8525	8.1896	-0.0226212	-0.0243968
1.8775	8.19941	-0.0143424	-0.0157229
1.9025	8.21533	7.25635e-05	-0.000919434
1.9275	8.21908	0.00234331	0.00173285
1.9525	8.24014	0.0219494	0.0217134
1.9775	8.23294	0.0133204	0.0134516
2.0025	8.23424	0.0132158	0.0137071
2.0275	8.23201	0.00960529	0.0104491
2.0525	8.22326	-0.000501578	0.000687361
2.0775	8.23239	0.00729478	0.00882127
2.1025	8.21251	-0.013896	-0.0120396
2.1275	8.23065	0.00295562	0.00513438
2.1525	8.21853	-0.0104307	-0.00793728
2.1775	8.21469	-0.0155153	-0.0127149
2.2025	8.24552	0.0140914	0.017191
2.2275	8.24853	0.015899	0.0192903
2.2525	8.25394	0.0201273	0.0238024
2.2775	8.25642	0.0214457	0.0253971
2.3025	8.22422	-0.0118959	-0.00767589
2.3275	8.22929	-0.00794801	-0.00346695
2.3525	8.23554	-0.0028009	0.00193366
2.3775	8.21873	-0.0206949	-0.0157143
2.4025	8.23352	-0.00697034	-0.00175124
2.4275	8.22723	-0.0143075	-0.00885727
2.4525	8.22547	-0.0170968	-0.0114227
2.4775	8.22735	-0.0162285	-0.0103378
2.5025	8.25046	0.00588722	0.0119873
2.5275	8.25242	0.00686993	0.0131723
2.5525	8.25188	0.00536936	0.011867
2.5775	8.23856	-0.00889475	-0.00220875
2.6025	8.25135	0.0029673	0.00983477
2.6275	8.25142	0.00212524	0.0091674
2.6525	8.23593	-0.0142612	-0.00705103
2.6775	8.23976	-0.0113123	-0.00394071
2.7025	8.24568	-0.00625831	0.0012682
2.7275	8.24168	-0.0111095	-0.00343446
2.7525	8.2428	-0.0108261	-0.00300886
2.7775	8.25948	0.00503162	0.0129848
2.8025	8.26753	0.0122734	0.0203565
2.8275	8.24926	-0.00679094	0.00141602
2.8525	8.26365	0.0068183	0.0151432
2.8775	8.25284	-0.00475909	0.00367794
2.9025	8.24239	-0.0159633	-0.0074199
2.9275	8.24447	-0.0146247	-0.00598045
2.9525	8.24569	-0.0141333	-0.00539382
2.9775	8.24255	-0.0179895	-0.00916013
3.0025	8.25957	-0.0016734	0.0072405
3.0275	8.26873	0.00679475	0.015788
3.0525	8.27655	0.0139347	0.0230022
3.0775	8.27532	0.0120364	0.021173
3.1025	8.26831	0.00436946	0.0135703
3.1275	8.2663	0.00171379	0.0109741
3.1525	8.27091	0.00568918	0.0150042
3.1775	8.24789	-0.0179546	-0.00858952
3.2025	8.2432	-0.0232576	-0.013847
3.2275	8.23892	-0.0281402	-0.0186885
3.2525	8.25027	-0.0173825	-0.00789402
3.2775	8.2548	-0.0134346	-0.00391364
3.3025	8.25544	-0.0133667	-0.00381745
3.3275	8.27707	0.00770093	0.0172745
3.3525	8.27117	0.00124821	0.010842
3.3775	8.26447	-0.00599505	0.00361518
3.4025	8.26436	-0.006639	0.00298382
3.4275	8.25439	-0.0171338	-0.00750211
3.4525	8.27197	-6.96401e-05	0.00956732
3.4775	8.25352	-0.0190266	-0.00938797
3.5025	8.2646	-0.00844494	0.00119197
3.5275	8.25446	-0.0190747	-0.00944294
3.5525	8.26575	-0.00826612	0.00135724
3.5775	8.28308	0.00859073	0.0182025
3.6025	8.29277	0.0178157	0.0274126
3.6275	8.28296	0.0075486	0.0171277
3.6525	8.27912	0.00325934	0.0128176
3.6775	8.27708	0.00077777	0.0103124
3.7025	8.26235	-0.0143862	-0.00487819
3.7275	8.26402	-0.0131428	-0.00366407
3.7525	8.25704	-0.0205421	-0.0110953
3.7775	8.2524	-0.0255942	-0.016182
3.8025	8.26857	-0.00982921	-0.000454194
3.8275	8.27433	-0.00446731	0.00486809
3.8525	8.28475	0.00556141	0.0148548
3.8775	8.2818	0.00222682	0.0114758
3.9025	8.27197	-0.00798118	0.0012212
3.9275	8.26904	-0.0112827	-0.00212917
3.9525	8.26069	-0.0199979	-0.0108953
3.9775	8.27573	-0.00531678	0.00373267
4.0025	8.25691	-0.0244896	-0.0154952
4.0275	8.26625	-0.0154963	-0.00655899
4.0525	8.26232	-0.0197671	-0.0108888
4.0775	8.27576	-0.00666202	0.00215547
4.1025	8.27547	-0.00728124	0.00147363
4.1275	8.27825	-0.00482483	0.0038657
4.1525	8.28376	0.000367133	0.00899163
4.1775	8.27914	-0.00456546	0.00399137
4.2025	8.28426	0.000247292	0.00873489
4.2275	8.27838	-0.00593469	0.00248215
4.2525	8.26252	-0.0220915	-0.0137469
4.2775	8.26001	-0.0248932	-0.0166223
4.3025	8.26711	-0.01808	-0.00988405
4.3275	8.28559	0.000118207	0.00823776
4.3525	8.27242	-0.0133288	-0.00528689
4.3775	8.27618	-0.00984105	-0.00187803
4.4025	8.28791	0.00162136	0.0095043
4.4275	8.28188	-0.00467166	0.00313007
4.4525	8.28464	-0.00217017	0.00554923
4.4775	8.28217	-0.00489425	0.00274175
4.5025	8.2915	0.00418602	0.0117376
4.5275	8.27955	-0.00800944	-0.000543252
4.5525	8.2667	-0.0211007	-0.0137208
4.5775	8.27683	-0.0112078	-0.00391522
4.6025	8.27923	-0.00904088	-0.00183639
4.6275	8.27606	-0.01244	-0.00532441
4.6525	8.29551	0.0067849	0.0138107
4.6775	8.29437	0.0054236	0.0123589
4.7025	8.29343	0.0042661	0.0111102
4.7275	8.27811	-0.0112677	-0.0045155
4.7525	8.28396	-0.0056278	0.00103181
4.7775	8.26935	-0.0204443	-0.0138779
4.8025	8.27773	-0.0122673	-0.00579468
4.8275	8.27534	-0.0148568	-0.00847854
4.8525	8.28545	-0.00494292	0.00134049
4.8775	8.28227	-0.00831566	-0.00212763
4.9025	8.29469	0.00391491	0.0100071
4.9275	8.29949	0.00852871	0.0145246
4.9525	8.29634	0.00519571	0.0110948
4.9775	8.28888	-0.00244416	0.00335786
5.0025	8.28548	-0.00602096	-0.00031641
5.0275	8.28144	-0.0102347	-0.00462799
5.0525	8.27359	-0.0182555	-0.0127469
5.0775	8.2852	-0.00681338	-0.00140321
5.1025	8.26827	-0.0239084	-0.0185969
5.1275	8.28301	-0.00933053	-0.00411799
5.1525	8.28363	-0.00886992	-0.00375653
5.1775	8.27221	-0.0204466	-0.0154325
5.2025	8.27626	-0.0165506	-0.0116361
5.2275	8.29367	0.0007081	0.00552292
5.2525	8.29507	0.00195935	0.00667435
5.2775	8.3042	0.0109431	0.0155582
5.3025	8.2985	0.00509945	0.00961448
5.3275	8.29315	-0.000391791	0.00402314
5.3525	8.29142	-0.00226061	0.00205415
5.3775	8.27449	-0.0193271	-0.0151125
5.4025	8.26629	-0.0276612	-0.0235468
5.4275	8.27833	-0.015753	-0.0117389
5.4525	8.28162	-0.0125925	-0.00867866
5.4775	8.29039	-0.00394986	-0.000136187
5.5025	8.30905	0.014585	0.0182985
5.5275	8.29638	0.00179197	0.0054054
5.5525	8.28898	-0.00572894	-0.00221552
5.5775	8.28569	-0.00913777	-0.00572429
5.6025	8.28549	-0.00945457	-0.00614091
5.6275	8.27518	-0.0198794	-0.0166654
5.6525	8.2761	-0.0190722	-0.0159578
5.6775	8.2763	-0.0189831	-0.0159682
5.7025	8.2773	-0.0180921	-0.0151765
5.7275	8.29932	0.00382074	0.00663728
5.7525	8.28824	-0.00736456	-0.00464695
5.7775	8.29482	-0.00088806	0.0017308
5.8025	8.30141	0.00560021	0.00812054
5.8275	8.28528	-0.0106298	-0.00820777
5.8525	8.28134	-0.014668	-0.0123441
5.8775	8.28283	-0.0132746	-0.0110486
5.9025	8.28163	-0.0145696	-0.0124412
5.9275	8.27573	-0.0205629	-0.0185318
5.9525	8.29005	-0.00633461	-0.00440065
5.9775	8.278	-0.0184747	-0.0166376
6.0025	8.29397	-0.00259335	-0.000852774
6.0275	8.30525	0.00859957	0.0102439
6.0525	8.30925	0.012514	0.0140623
6.0775	8.31521	0.0183898	0.0198426
6.1025	8.30748	0.0105772	0.0119345
6.1275	8.30524	0.00825589	0.00951825
6.1525	8.30369	0.00662601	0.00779369
6.1775	8.30569	0.0085475	0.00962083
6.2025	8.2828	-0.0144197	-0.0134403
6.2275	8.29676	-0.000535513	0.000350154
6.2525	8.287	-0.0103701	-0.00957769
6.2775	8.29439	-0.00305333	-0.0023539
6.3025	8.29528	-0.00223535	-0.00162849
6.3275	8.31366	0.0160739	0.0165885
6.3525	8.29343	-0.0042257	-0.00380286
6.3775	8.29678	-0.00094408	-0.000612678
6.4025	8.29526	-0.00253129	-0.00229093
6.4275	8.27801	-0.0198473	-0.0196976
6.4525	8.2867	-0.0112223	-0.0111628
6.4775	8.28743	-0.0105561	-0.0105865
6.5025	8.29355	-0.00449881	-0.00461866
6.5275	8.29684	-0.00127046	-0.00147935
6.5525	8.29427	-0.00390105	-0.00419856
6.5775	8.29738	-0.000850609	-0.00123632
6.6025	8.31377	0.0154809	0.0150074
6.6275	8.29784	-0.000506678	-0.00106752
6.6525	8.29011	-0.00829323	-0.00894099
6.6775	8.28658	-0.0118788	-0.0126131
6.7025	8.29042	-0.00809344	-0.00891375
6.7275	8.29638	-0.00218713	-0.00309307
6.7525	8.27785	-0.0207699	-0.021761
6.7775	8.30311	0.00443823	0.00336237
6.8025	8.30329	0.00456725	0.00340709
6.8275	8.30085	0.00207714	0.000833132
6.8525	8.30607	0.00724789	0.00592048
6.8775	8.30422	0.00534948	0.00393913
6.9025	8.31064	0.0117219	0.0102291
6.9275	8.30987	0.0109051	0.00933025
6.9525	8.30406	0.00504917	0.0033927
6.9775	8.2896	-0.009456	-0.0111936
7.0025	8.30467	0.00556959	0.00375132
7.0275	8.29212	-0.00702405	-0.00892253
7.0525	8.29276	-0.00642694	-0.00840517
7.0775	8.29718	-0.00204911	-0.00410662
7.1025	8.30704	0.00776946	0.00563312
7.1275	8.3115	0.0121887	0.00997403
7.1525	8.31343	0.0140787	0.0117861
7.1775	8.31113	0.0117393	0.00936933
7.2025	8.30923	0.00980067	0.00735369
7.2275	8.29634	-0.00312734	-0.00565082
7.2525	8.29723	-0.0022747	-0.00487421
7.2775	8.29655	-0.00299142	-0.00566649
7.3025	8.28521	-0.0143675	-0.0171177
7.3275	8.29595	-0.00366298	-0.00648779
7.3525	8.28299	-0.0166578	-0.0195568
7.3775	8.28836	-0.0113221	-0.0142948
7.4025	8.2927	-0.0070158	-0.0100617
7.4275	8.30682	0.0070711	0.00395243
7.4525	8.31073	0.0109486	0.00775759
7.4775	8.31355	0.0137366	0.0104738
7.5025	8.3041	0.00425514	0.000920972
7.5275	8.29921	-0.000665753	-0.00407083
7.5525	8.2965	-0.00340612	-0.00688163
7.5775	8.3041	0.00416403	0.000618542
7.6025	8.30545	0.0054847	0.00186969
7.6275	8.30299	0.00299587	-0.000688193
7.6525	8.32603	0.0260075	0.0222549
7.6775	8.31686	0.0168097	0.0129889
7.7025	8.30999	0.00991229	0.00602384
7.7275	8.31689	0.0167854	0.0128297
7.7525	8.30613	0.00599894	0.00197652
7.7775	8.29906	-0.00109706	-0.00518578
7.8025	8.28196	-0.0182226	-0.0223772
7.8275	8.29508	-0.00512772	-0.00934767
7.8525	8.29947	-0.000762403	-0.00504729
7.8775	8.30228	0.00202334	-0.00232603
7.9025	8.29879	-0.00149051	-0.00590391
7.9275	8.30958	0.00927606	0.00479906
7.9525	8.3222	0.021873	0.0173329
7.9775	8.31183	0.0114804	0.00687756
8.0025	8.32743	0.0270581	0.0223931
8.0275	8.30699	0.00659626	0.00186938
8.0525	8.30972	0.00930476	0.00451652
8.0775	8.30632	0.00588363	0.00103447
8.1025	8.29202	-0.00843714	-0.0133468
8.1275	8.29882	-0.00165755	-0.00662724
8.1525	8.29593	-0.00456761	-0.00959691
8.1775	8.2847	-0.0158173	-0.0209058
8.2025	8.30345	0.00291329	-0.00223393
8.2275	8.3212	0.0206442	0.0154387
8.2525	8.31877	0.0181955	0.0129321
8.2775	8.33269	0.0320971	0.0267762
8.3025	8.30919	0.00857903	0.00320111
8.3275	8.30908	0.00845125	0.00301672
8.3525	8.30339	0.00274377	-0.00274694
8.3775	8.29177	-0.0088934	-0.0144399
8.4025	8.29008	-0.0106003	-0.0162021
8.4275	8.28951	-0.0111869	-0.0168436
8.4525	8.30068	-3.31773e-05	-0.00574448
8.4775	8.32057	0.0198408	0.0140754
8.5025	8.29884	-0.00190496	-0.00772408
8.5275	8.30514	0.00437956	-0.00149286
8.5525	8.30075	-2.56604e-05	-0.00595096
8.5775	8.30277	0.00197938	-0.00399841
8.6025	8.30534	0.00453468	-0.00149519
8.6275	8.30491	0.00409023	-0.00199133
8.6525	8.29318	-0.00765397	-0.0137868
8.6775	8.29517	-0.00567793	-0.0118617
8.7025	8.30096	9.83475e-05	-0.00613588
8.7275	8.30178	0.000904862	-0.00537947
8.7525	8.3175	0.0166116	0.0102776
8.7775	8.31601	0.0151086	0.0087252
8.8025	8.32213	0.0212158	0.0147835
8.8275	8.31082	0.00989319	0.00341231
8.8525	8.30747	0.00653082	1.75886e-06
8.8775	8.29708	-0.00387134	-0.0104482
8.9025	8.29387	-0.00709329	-0.0137176
8.9275	8.2907	-0.010275	-0.0169464
8.9525	8.30374	0.00275342	-0.00396459
8.9775	8.29872	-0.00227792	-0.00904224
9.0025	8.31883	0.0178209	0.0110107
9.0275	8.32246	0.02144	0.0145841
9.0525	8.33265	0.0316192	0.0247182
9.0775	8.32651	0.0254686	0.0185227
9.1025	8.31287	0.0118182	0.00482782
9.1275	8.30945	0.00838796	0.00135346
9.1525	8.30629	0.00521791	-0.00186037
9.1775	8.29025	-0.010832	-0.0179537
9.2025	8.3062	0.00510831	-0.00205646
9.2275	8.29859	-0.00251123	-0.00971873
9.2525	8.31224	0.0111294	0.00387951
9.2775	8.31787	0.0167502	0.00945826
9.3025	8.3234	0.0222711	0.0149375
9.3275	8.32117	0.0200322	0.0126572
9.3525	8.32313	0.0219834	0.0145675
9.3775	8.31465	0.0134948	0.00603819
9.4025	8.3136	0.0124364	0.00493939
9.4275	8.30383	0.00265805	-0.00487894
9.4525	8.30317	0.00198988	-0.00558679
9.4775	8.29802	-0.00316816	-0.0107842
9.5025	8.30006	-0.00113605	-0.00879111
9.5275	8.30487	0.00366619	-0.00402758
9.5525	8.30536	0.00414856	-0.00358359
9.5775	8.31373	0.0125111	0.00474084
9.6025	8.32441	0.0231837	0.0153757
9.6275	8.33196	0.0307265	0.022881
9.6525	8.32184	0.0205993	0.0127168
9.6775	8.32059	0.0193423	0.011423
9.7025	8.31054	0.00928547	0.00132959
9.7275	8.30292	0.00165871	-0.00633338
9.7525	8.30478	0.00351207	-0.00451592
9.7775	8.31676	0.0154855	0.00742195
9.8025	8.30888	0.00759912	-0.00049977
9.8275	8.31616	0.0148728	0.00673892
9.8525	8.31059	0.00929661	0.00112801
9.8775	8.33182	0.0305205	0.0223175
9.9025	8.31996	0.0186545	0.0104174
9.9275	8.32005	0.0187386	0.0104677
9.9525	8.29717	-0.00414714	-0.0124517
9.9775	8.30129	-3.28262e-05	-0.00837063

## Sheet: Figure 4b
[L]0	k1, k2 (s^-1)	error
0.5	0.576678	0.211275
0.75	0.393556	0.352809
1	0.32839	0.092566
1.5	0.372998	0.242547
2	0.443068	0.334903
2.5	0.418662	0.36675

## Sheet: Figure S7
Column1	Column2	Column3	Column4	Column5	Column6	Column7	Column8	Column9	Column10	Column11	Column12	Column13	Column14
Chrom.1		Chrom.1		Chrom.1		Chrom.1		Chrom.1		Chrom.1		Chrom.1
UV		Cond		Conc B		Injection		Run Log		Fraction		UV_CUT_TEMP@100,BASEM
ml	mAU	ml	mS/cm	ml	%	ml	Injection	ml	Logbook	ml	Fraction	ml	mAU
-0.000882	0	-0.000882	17.816885	-0.000882	0	-0.00005		-0.000882	Method Settings	8.00188	2	0	0.574874
-0.00005	1.166153	0.000781	17.816723	0.007438	0			-0.00079	Sample Application	8.501302	3	0.000832	0.574874
0.000781	1.160323	0.002445	17.816229	0.015758	0			2.001816	Elution	9.002036	4	0.001664	0.574875
0.001613	1.159053	0.004109	17.816	0.024077	0					9.501938	5	0.002495	0.574875
0.002445	1.157434	0.005772	17.815777	0.032397	0					10.002065	6	0.003327	0.574875
0.003277	1.156977	0.007436	17.815666	0.040717	0					10.501968	7	0.004159	0.574875
0.004108	1.15583	0.009099	17.815516	0.049037	0					11.002702	8	0.004991	0.574875
0.00494	1.154982	0.010763	17.815525	0.057357	0					11.502831	9	0.005822	0.574875
0.005772	1.154106	0.012427	17.815504	0.065677	0					12.002734	10	0.006654	0.574875
0.006604	1.152944	0.01409	17.815441	0.073996	0					12.50276	11	0.007486	0.574876
0.007436	1.152658	0.015754	17.815426	0.082316	0					13.002767	12	0.008318	0.574876
0.008267	1.152406	0.017417	17.815571	0.090636	0					13.50349	13	0.009149	0.574876
0.009099	1.152279	0.019081	17.815718	0.098956	0					14.003623	14	0.009981	0.574876
0.009931	1.151386	0.020744	17.81591	0.107276	0					14.503529	15	0.010813	0.574876
0.010763	1.151065	0.022408	17.81604	0.115596	0					15.003424	16	0.011645	0.574876
0.011594	1.150156	0.024072	17.816317	0.123915	0					15.503556	17	0.012476	0.574876
0.012426	1.149509	0.025735	17.81657	0.132235	0					16.003461	18	0.013308	0.574877
0.013258	1.149414	0.027399	17.816862	0.140555	0					16.504188	19	0.01414	0.574877
0.01409	1.148469	0.029062	17.817154	0.148875	0					17.004319	20	0.014972	0.574877
0.014921	1.14917	0.030726	17.817541	0.157195	0					17.504222	21	0.015804	0.574877
0.015753	1.148376	0.03239	17.818035	0.165515	0					18.004302	22	0.016635	0.574877
0.016585	1.147415	0.034053	17.818472	0.173834	0					18.504254	23	0.017467	0.574877
0.017417	1.147238	0.035717	17.818768	0.182154	0					19.004987	24	0.018299	0.574877
0.018248	1.146118	0.03738	17.818758	0.190474	0					19.505103	25	0.019131	0.574878
0.01908	1.14578	0.039044	17.818451	0.198794	0					20.005019	26	0.019962	0.574878
0.019912	1.145508	0.040707	17.817581	0.207114	0					20.504916	27	0.020794	0.574878
0.020744	1.145113	0.042371	17.816372	0.215434	0					21.005033	28	0.021626	0.574878
0.021576	1.144381	0.044035	17.815121	0.223753	0					21.504952	29	0.022458	0.574878
0.022407	1.143597	0.045698	17.814014	0.232073	0					22.005679	30	0.023289	0.574878
0.023239	1.142393	0.047362	17.813133	0.240393	0					22.505797	31	0.024121	0.574878
0.024071	1.141838	0.049025	17.812443	0.248713	0					23.005714	32	0.024953	0.574879
0.024903	1.141445	0.050689	17.811838	0.257033	0					23.505826	33	0.025785	0.574879
0.025734	1.140784	0.052353	17.811409	0.265353	0					24.00574	34	0.026616	0.574879
0.026566	1.140082	0.054016	17.811064	0.273672	0					24.506476	35	0.027448	0.574879
0.027398	1.139917	0.05568	17.8109	0.281992	0					25.006602	36	0.02828	0.574879
0.02823	1.139949	0.057343	17.810835	0.290312	0					25.243999	Waste	0.029112	0.574879
0.029061	1.140064	0.059007	17.810822	0.298632	0							0.029944	0.574879
0.029893	1.139098	0.06067	17.810783	0.306952	0							0.030775	0.57488
0.030725	1.140357	0.062334	17.810877	0.315272	0							0.031607	0.57488
0.031557	1.140101	0.063998	17.81089	0.323592	0							0.032439	0.57488
0.032388	1.140548	0.065661	17.81081	0.331911	0							0.033271	0.57488
0.03322	1.14058	0.067325	17.810764	0.340231	0							0.034102	0.57488
0.034052	1.139111	0.068988	17.810555	0.348551	0							0.034934	0.57488
0.034884	1.138149	0.070652	17.810087	0.356871	0							0.035766	0.57488
0.035716	1.138041	0.072316	17.809553	0.365191	0							0.036598	0.57488
0.036547	1.138157	0.073979	17.808918	0.373511	0							0.037429	0.574881
0.037379	1.137612	0.075643	17.808113	0.38183	0							0.038261	0.574881
0.038211	1.13853	0.077306	17.807224	0.39015	0							0.039093	0.574881
0.039043	1.140044	0.07897	17.806259	0.39847	0							0.039925	0.574881
0.039874	1.140123	0.080633	17.805267	0.40679	0							0.040756	0.574881
0.040706	1.139647	0.082297	17.804028	0.41511	0							0.041588	0.574881
0.041538	1.139903	0.083961	17.802765	0.42343	0							0.04242	0.574881
0.04237	1.139766	0.085624	17.801588	0.431749	0							0.043252	0.574882
0.043201	1.140629	0.087288	17.800369	0.440069	0							0.044084	0.574882
0.044033	1.141256	0.088951	17.799082	0.448389	0							0.044915	0.574882
0.044865	1.140396	0.090615	17.797871	0.456709	0							0.045747	0.574882
0.045697	1.141421	0.092279	17.796577	0.465029	0							0.046579	0.574882
0.046528	1.14218	0.093942	17.795252	0.473349	0							0.047411	0.574882
0.04736	1.142763	0.095606	17.793991	0.481668	0							0.048242	0.574882
0.048192	1.142944	0.097269	17.792746	0.489988	0							0.049074	0.574883
0.049024	1.142363	0.098933	17.791527	0.498308	0							0.049906	0.574883
0.049856	1.14258	0.100596	17.790373	0.506628	0							0.050738	0.574883
0.050687	1.142257	0.10226	17.789259	0.514948	0							0.051569	0.574883
0.051519	1.14281	0.103924	17.788279	0.523268	0							0.052401	0.574883
0.052351	1.141723	0.105587	17.787296	0.531587	0							0.053233	0.574883
0.053183	1.14192	0.107251	17.786444	0.539907	0							0.054065	0.574883
0.054014	1.141984	0.108914	17.785585	0.548227	0							0.054896	0.574884
0.054846	1.141414	0.110578	17.784748	0.556547	0							0.055728	0.574884
0.055678	1.141399	0.112242	17.784016	0.564867	0							0.05656	0.574884
0.05651	1.140182	0.113905	17.783302	0.573187	0							0.057392	0.574884
0.057341	1.140139	0.115569	17.782541	0.581506	0							0.058224	0.574884
0.058173	1.14048	0.117232	17.781826	0.589826	0							0.059055	0.574884
0.059005	1.140445	0.118896	17.781326	0.598146	0							0.059887	0.574884
0.059837	1.140806	0.120559	17.780869	0.606466	0							0.060719	0.574884
0.060668	1.140654	0.122223	17.780556	0.614786	0							0.061551	0.574885
0.0615	1.140172	0.123887	17.78026	0.623106	0							0.062382	0.574885
0.062332	1.140322	0.12555	17.779964	0.631425	0							0.063214	0.574885
0.063164	1.140754	0.127214	17.779774	0.639745	0							0.064046	0.574885
0.063996	1.141999	0.128877	17.779703	0.648065	0							0.064878	0.574885
0.064827	1.142516	0.130541	17.77952	0.656385	0							0.065709	0.574885
0.065659	1.143433	0.132205	17.779465	0.664705	0							0.066541	0.574885
0.066491	1.143556	0.133868	17.779345	0.673025	0							0.067373	0.574885
0.067323	1.144616	0.135532	17.779188	0.681344	0							0.068205	0.574886
0.068154	1.146259	0.137195	17.779129	0.689664	0							0.069036	0.574886
0.068986	1.147186	0.138859	17.77911	0.697984	0							0.069868	0.574886
0.069818	1.148494	0.140522	17.77919	0.706304	0							0.0707	0.574886
0.07065	1.149945	0.142186	17.779264	0.714624	0							0.071532	0.574886
0.071481	1.150618	0.14385	17.7794	0.722944	0							0.072363	0.574886
0.072313	1.151599	0.145513	17.779535	0.731263	0							0.073195	0.574887
0.073145	1.152871	0.147177	17.77969	0.739583	0							0.074027	0.574887
0.073977	1.153051	0.14884	17.779783	0.747903	0							0.074859	0.574887
0.074808	1.153331	0.150504	17.779991	0.756223	0							0.075691	0.574887
0.07564	1.154353	0.152168	17.780207	0.764543	0							0.076522	0.574887
0.076472	1.15648	0.153831	17.780529	0.772863	0							0.077354	0.574887
0.077304	1.157909	0.155495	17.780754	0.781183	0							0.078186	0.574888
0.078136	1.158158	0.157158	17.781038	0.789502	0							0.079018	0.574888
0.078967	1.158405	0.158822	17.78129	0.797822	0							0.079849	0.574888
0.079799	1.159139	0.160486	17.781485	0.806142	0							0.080681	0.574888
0.080631	1.158884	0.162149	17.781837	0.814462	0							0.081513	0.574888
0.081463	1.159866	0.163813	17.782093	0.822782	0							0.082345	0.574888
0.082294	1.16169	0.165476	17.782354	0.831102	0							0.083176	0.574888
0.083126	1.163614	0.16714	17.782709	0.839421	0							0.084008	0.574888
0.083958	1.164695	0.168803	17.783073	0.847741	0							0.08484	0.574889
0.08479	1.164918	0.170467	17.783442	0.856061	0							0.085672	0.574889
0.085621	1.1672	0.172131	17.783815	0.864381	0							0.086503	0.574889
0.086453	1.167795	0.173794	17.784298	0.872701	0							0.087335	0.574889
0.087285	1.16776	0.175458	17.784702	0.881021	0							0.088167	0.574889
0.088117	1.168151	0.177121	17.785152	0.88934	0							0.088999	0.574889
0.088948	1.168409	0.178785	17.785505	0.89766	0							0.089831	0.574889
0.08978	1.169864	0.180449	17.785896	0.90598	0							0.090662	0.57489
0.090612	1.170947	0.182112	17.786253	0.9143	0							0.091494	0.57489
0.091444	1.171904	0.183776	17.786573	0.92262	0							0.092326	0.57489
0.092276	1.172972	0.185439	17.786961	0.93094	0							0.093158	0.57489
0.093107	1.173943	0.187103	17.787355	0.939259	0							0.093989	0.57489
0.093939	1.176255	0.188766	17.78771	0.947579	0							0.094821	0.57489
0.094771	1.177974	0.19043	17.788017	0.955899	0							0.095653	0.57489
0.095603	1.180135	0.192094	17.788267	0.964219	0							0.096485	0.574891
0.096434	1.181584	0.193757	17.788553	0.972539	0							0.097316	0.574891
0.097266	1.183755	0.195421	17.788929	0.980859	0							0.098148	0.574891
0.098098	1.185204	0.197084	17.789194	0.989178	0							0.09898	0.574891
0.09893	1.186807	0.198748	17.789454	0.997498	0							0.099812	0.574891
0.099761	1.188174	0.200412	17.78978	1.005818	0							0.100643	0.574891
0.100593	1.189624	0.202075	17.790104	1.014138	0							0.101475	0.574891
0.101425	1.191104	0.203739	17.790344	1.022458	0							0.102307	0.574892
0.102257	1.193342	0.205402	17.790621	1.030778	0							0.103139	0.574892
0.103088	1.195451	0.207066	17.79092	1.039097	0							0.103971	0.574892
0.10392	1.196225	0.208729	17.791075	1.047417	0							0.104802	0.574892
0.104752	1.197126	0.210393	17.791313	1.055737	0							0.105634	0.574892
0.105584	1.197454	0.212057	17.79163	1.064057	0							0.106466	0.574892
0.106416	1.198578	0.21372	17.791975	1.072377	0							0.107298	0.574892
0.107247	1.199284	0.215384	17.792316	1.080697	0							0.108129	0.574892
0.108079	1.200402	0.217047	17.792576	1.089016	0							0.108961	0.574892
0.108911	1.200171	0.218711	17.79269	1.097336	0							0.109793	0.574892
0.109743	1.200072	0.220375	17.792875	1.105656	0							0.110625	0.574893
0.110574	1.200543	0.222038	17.793135	1.113976	0							0.111456	0.574893
0.111406	1.200631	0.223702	17.793388	1.122296	0							0.112288	0.574893
0.112238	1.200894	0.225365	17.793608	1.130616	0							0.11312	0.574893
0.11307	1.20137	0.227029	17.79377	1.138935	0							0.113952	0.574893
0.113901	1.201326	0.228692	17.793961	1.147255	0							0.114783	0.574893
0.114733	1.201264	0.230356	17.794161	1.155575	0							0.115615	0.574894
0.115565	1.201427	0.23202	17.794338	1.163895	0							0.116447	0.574894
0.116397	1.20183	0.233683	17.794447	1.172215	0							0.117279	0.574894
0.117228	1.202512	0.235347	17.794626	1.180535	0							0.118111	0.574894
0.11806	1.203332	0.23701	17.794834	1.188854	0							0.118942	0.574894
0.118892	1.203613	0.238674	17.795061	1.197174	0							0.119774	0.574894
0.119724	1.204275	0.240338	17.795233	1.205494	0							0.120606	0.574895
0.120555	1.205763	0.242001	17.79546	1.213814	0							0.121438	0.574895
0.121387	1.206096	0.243665	17.795637	1.222134	0							0.122269	0.574895
0.122219	1.20727	0.245328	17.79583	1.230454	0							0.123101	0.574895
0.123051	1.207179	0.246992	17.795933	1.238773	0							0.123933	0.574895
0.123883	1.20621	0.248655	17.796127	1.247093	0							0.124765	0.574895
0.124714	1.205047	0.250319	17.796227	1.255413	0							0.125596	0.574895
0.125546	1.205362	0.251983	17.796347	1.263733	0							0.126428	0.574896
0.126378	1.205622	0.253646	17.796436	1.272053	0							0.12726	0.574896
0.12721	1.204672	0.25531	17.796436	1.280373	0							0.128092	0.574896
0.128041	1.205514	0.256973	17.796474	1.288692	0							0.128923	0.574896
0.128873	1.207092	0.258637	17.796589	1.297012	0							0.129755	0.574896
0.129705	1.208047	0.260301	17.796621	1.305332	0							0.130587	0.574896
0.130537	1.208651	0.261964	17.796684	1.313652	0							0.131419	0.574896
0.131368	1.209024	0.263628	17.796753	1.321972	0							0.132251	0.574896
0.1322	1.209864	0.265291	17.796843	1.330292	0							0.133082	0.574896
0.133032	1.209818	0.266955	17.796902	1.338611	0							0.133914	0.574897
0.133864	1.210804	0.268618	17.796986	1.346931	0							0.134746	0.574897
0.134695	1.210992	0.270282	17.797049	1.355251	0							0.135578	0.574897
0.135527	1.211522	0.271946	17.797039	1.363571	0							0.136409	0.574897
0.136359	1.212635	0.273609	17.797203	1.371891	0							0.137241	0.574897
0.137191	1.21323	0.275273	17.797344	1.380211	0							0.138073	0.574897
0.138023	1.215196	0.276936	17.797388	1.38853	0							0.138905	0.574898
0.138854	1.216853	0.2786	17.797461	1.39685	0							0.139736	0.574898
0.139686	1.218874	0.280264	17.79756	1.40517	0							0.140568	0.574898
0.140518	1.222309	0.281927	17.797632	1.41349	0							0.1414	0.574898
0.14135	1.225942	0.283591	17.797701	1.42181	0							0.142232	0.574898
0.142181	1.229573	0.285254	17.79777	1.43013	0							0.143063	0.574898
0.143013	1.234354	0.286918	17.797859	1.43845	0							0.143895	0.574898
0.143845	1.239607	0.288581	17.797972	1.446769	0							0.144727	0.574899
0.144677	1.245298	0.290245	17.798038	1.455089	0							0.145559	0.574899
0.145508	1.252185	0.291909	17.798067	1.463409	0							0.146391	0.574899
0.14634	1.259253	0.293572	17.798084	1.471729	0							0.147222	0.574899
0.147172	1.267041	0.295236	17.798084	1.480049	0							0.148054	0.574899
0.148004	1.274992	0.296899	17.798105	1.488369	0							0.148886	0.574899
0.148835	1.282905	0.298563	17.798029	1.496688	0							0.149718	0.574899
0.149667	1.291045	0.300227	17.797995	1.505008	0							0.150549	0.574899
0.150499	1.30056	0.30189	17.797972	1.513328	0							0.151381	0.5749
0.151331	1.311562	0.303554	17.797974	1.521648	0							0.152213	0.5749
0.152163	1.321864	0.305217	17.79801	1.529968	0							0.153045	0.5749
0.152994	1.331866	0.306881	17.798035	1.538288	0							0.153876	0.5749
0.153826	1.342029	0.308544	17.798029	1.546607	0							0.154708	0.5749
0.154658	1.352376	0.310208	17.797964	1.554927	0							0.15554	0.5749
0.15549	1.363197	0.311872	17.79792	1.563247	0							0.156372	0.574901
0.156321	1.37446	0.313535	17.797874	1.571567	0							0.157203	0.574901
0.157153	1.386013	0.315199	17.797848	1.579887	0							0.158035	0.574901
0.157985	1.396644	0.316862	17.797791	1.588207	0							0.158867	0.574901
0.158817	1.407384	0.318526	17.797787	1.596526	0							0.159699	0.574901
0.159648	1.416691	0.32019	17.797741	1.604846	0							0.160531	0.574901
0.16048	1.427279	0.321853	17.797689	1.613166	0							0.161362	0.574901
0.161312	1.437718	0.323517	17.797668	1.621486	0							0.162194	0.574902
0.162144	1.44835	0.32518	17.797682	1.629806	0							0.163026	0.574902
0.162975	1.459482	0.326844	17.797712	1.638126	0							0.163858	0.574902
0.163807	1.469414	0.328507	17.797791	1.646445	0							0.164689	0.574902
0.164639	1.479525	0.330171	17.797836	1.654765	0							0.165521	0.574902
0.165471	1.489269	0.331835	17.797892	1.663085	0							0.166353	0.574902
0.166303	1.499006	0.333498	17.797909	1.671405	0							0.167185	0.574902
0.167134	1.508251	0.335162	17.797859	1.679725	0							0.168016	0.574902
0.167966	1.517833	0.336825	17.797838	1.688045	0							0.168848	0.574903
0.168798	1.527595	0.338489	17.797869	1.696364	0							0.16968	0.574903
0.16963	1.536834	0.340153	17.797922	1.704684	0							0.170512	0.574903
0.170461	1.54538	0.341816	17.797911	1.713004	0							0.171343	0.574903
0.171293	1.553964	0.34348	17.797871	1.721324	0							0.172175	0.574903
0.172125	1.562391	0.345143	17.797829	1.729644	0							0.173007	0.574904
0.172957	1.571031	0.346807	17.797804	1.737964	0							0.173839	0.574904
0.173788	1.579188	0.34847	17.797691	1.746283	0							0.174671	0.574904
0.17462	1.587454	0.350134	17.797638	1.754603	0							0.175502	0.574904
0.175452	1.594594	0.351798	17.79764	1.762923	0							0.176334	0.574904
0.176284	1.602273	0.353461	17.797617	1.771243	0							0.177166	0.574904
0.177115	1.609024	0.355125	17.797586	1.779563	0							0.177998	0.574904
0.177947	1.614808	0.356788	17.797503	1.787883	0							0.178829	0.574905
0.178779	1.620955	0.358452	17.797482	1.796202	0							0.179661	0.574905
0.179611	1.626757	0.360116	17.797419	1.804522	0							0.180493	0.574905
0.180443	1.632353	0.361779	17.797419	1.812842	0							0.181325	0.574905
0.181274	1.637458	0.363443	17.797441	1.821162	0							0.182156	0.574905
0.182106	1.642168	0.365106	17.797466	1.829482	0							0.182988	0.574905
0.182938	1.646116	0.36677	17.797497	1.837802	0							0.18382	0.574905
0.18377	1.649139	0.368433	17.797482	1.846121	0							0.184652	0.574905
0.184601	1.6513	0.370097	17.797495	1.854441	0							0.185483	0.574905
0.185433	1.651769	0.371761	17.797535	1.862761	0							0.186315	0.574906
0.186265	1.65234	0.373424	17.797562	1.871081	0							0.187147	0.574906
0.187097	1.652592	0.375088	17.797459	1.879401	0							0.187979	0.574906
0.187928	1.653202	0.376751	17.797342	1.887721	0							0.188811	0.574906
0.18876	1.652442	0.378415	17.79735	1.89604	0							0.189642	0.574906
0.189592	1.651296	0.380079	17.797386	1.90436	0							0.190474	0.574906
0.190424	1.649826	0.381742	17.7974	1.91268	0							0.191306	0.574906
0.191255	1.648112	0.383406	17.797377	1.921	0							0.192138	0.574906
0.192087	1.645966	0.385069	17.79738	1.92932	0							0.192969	0.574907
0.192919	1.642403	0.386733	17.797382	1.93764	0							0.193801	0.574907
0.193751	1.638131	0.388396	17.797384	1.945959	0							0.194633	0.574907
0.194583	1.634468	0.39006	17.797377	1.954279	0							0.195465	0.574907
0.195414	1.631074	0.391724	17.797359	1.962599	0							0.196296	0.574907
0.196246	1.626865	0.393387	17.79744	1.970919	0							0.197128	0.574908
0.197078	1.622015	0.395051	17.797535	1.979239	0							0.19796	0.574908
0.19791	1.616569	0.396714	17.797623	1.987559	0							0.198792	0.574908
0.198741	1.611729	0.398378	17.797634	1.995878	0							0.199623	0.574908
0.199573	1.607669	0.400042	17.797632	2.004198	0							0.200455	0.574908
0.200405	1.602934	0.401705	17.797554	2.012518	0							0.201287	0.574908
0.201237	1.59847	0.403369	17.797508	2.020838	0							0.202119	0.574909
0.202068	1.593511	0.405032	17.797478	2.029158	0							0.202951	0.574909
0.2029	1.589134	0.406696	17.797443	2.037478	0							0.203782	0.574909
0.203732	1.584258	0.408359	17.797436	2.045798	0							0.204614	0.574909
0.204564	1.578909	0.410023	17.797447	2.054117	0							0.205446	0.574909
0.205395	1.574428	0.411687	17.79743	2.062437	0							0.206278	0.574909
0.206227	1.569931	0.41335	17.797379	2.070757	0							0.207109	0.574909
0.207059	1.565246	0.415014	17.797361	2.079077	0							0.207941	0.574909
0.207891	1.560673	0.416677	17.797354	2.087397	0							0.208773	0.57491
0.208723	1.556605	0.418341	17.797327	2.095716	0							0.209605	0.57491
0.209554	1.552778	0.420005	17.797314	2.104036	0							0.210436	0.57491
0.210386	1.548637	0.421668	17.797335	2.112356	0							0.211268	0.57491
0.211218	1.544423	0.423332	17.797241	2.120676	0							0.2121	0.57491
0.21205	1.540843	0.424995	17.797176	2.128996	0							0.212932	0.57491
0.212881	1.537502	0.426659	17.797115	2.137316	0							0.213763	0.57491
0.213713	1.534301	0.428322	17.797117	2.145636	0							0.214595	0.57491
0.214545	1.530546	0.429986	17.797127	2.153955	0							0.215427	0.574911
0.215377	1.527196	0.43165	17.797165	2.162275	0							0.216259	0.574911
0.216208	1.523506	0.433313	17.797194	2.170595	0							0.217091	0.574911
0.21704	1.52023	0.434977	17.797232	2.178915	0							0.217922	0.574911
0.217872	1.518062	0.43664	17.79723	2.187235	0							0.218754	0.574911
0.218704	1.516487	0.438304	17.797209	2.195554	0							0.219586	0.574911
0.219535	1.515024	0.439968	17.797123	2.203874	0							0.220418	0.574911
0.220367	1.512589	0.441631	17.797113	2.212194	0							0.221249	0.574911
0.221199	1.509688	0.443295	17.797092	2.220514	0							0.222081	0.574912
0.222031	1.507276	0.444958	17.797041	2.228834	0							0.222913	0.574912
0.222863	1.504834	0.446622	17.797005	2.237154	0							0.223745	0.574912
0.223694	1.501631	0.448285	17.796965	2.245474	0							0.224576	0.574912
0.224526	1.498213	0.449949	17.796995	2.253793	0							0.225408	0.574912
0.225358	1.495617	0.451613	17.796976	2.262113	0							0.22624	0.574912
0.22619	1.49358	0.453276	17.796904	2.270433	0							0.227072	0.574912
0.227021	1.49194	0.45494	17.796888	2.278753	0							0.227903	0.574912
0.227853	1.490038	0.456603	17.796865	2.287073	0							0.228735	0.574913
0.228685	1.487662	0.458267	17.796825	2.295393	0							0.229567	0.574913
0.229517	1.484728	0.459931	17.796795	2.303712	0							0.230399	0.574913
0.230348	1.482145	0.461594	17.796719	2.312032	0							0.23123	0.574913
0.23118	1.479919	0.463258	17.796654	2.320352	0							0.232062	0.574913
0.232012	1.477709	0.464921	17.796638	2.328672	0							0.232894	0.574913
0.232844	1.475417	0.466585	17.796648	2.336992	0							0.233726	0.574913
0.233675	1.473233	0.468248	17.796621	2.345312	0							0.234558	0.574914
0.234507	1.471343	0.469912	17.796616	2.353631	0							0.235389	0.574914
0.235339	1.469492	0.471576	17.796669	2.361951	0							0.236221	0.574914
0.236171	1.467186	0.473239	17.7967	2.370271	0							0.237053	0.574914
0.237003	1.464717	0.474903	17.796671	2.378591	0							0.237885	0.574914
0.237834	1.4628	0.476566	17.796652	2.386911	0							0.238716	0.574915
0.238666	1.461638	0.47823	17.796629	2.395231	0							0.239548	0.574915
0.239498	1.460668	0.479894	17.796602	2.40355	0							0.24038	0.574915
0.24033	1.4591	0.481557	17.796541	2.41187	0							0.241212	0.574915
0.241161	1.45739	0.483221	17.796509	2.42019	0							0.242043	0.574915
0.241993	1.455686	0.484884	17.79648	2.42851	0							0.242875	0.574915
0.242825	1.453974	0.486548	17.796438	2.43683	0							0.243707	0.574916
0.243657	1.452327	0.488211	17.796431	2.44515	0							0.244539	0.574916
0.244488	1.450222	0.489875	17.796438	2.45347	0							0.24537	0.574916
0.24532	1.448405	0.491539	17.796448	2.461789	0							0.246202	0.574916
0.246152	1.44618	0.493202	17.796492	2.470109	0							0.247034	0.574916
0.246984	1.443762	0.494866	17.796535	2.478429	0							0.247866	0.574916
0.247815	1.441587	0.496529	17.79656	2.486749	0							0.248698	0.574916
0.248647	1.439831	0.498193	17.796553	2.495069	0							0.249529	0.574916
0.249479	1.438706	0.499857	17.796547	2.503388	0							0.250361	0.574917
0.250311	1.437689	0.50152	17.796532	2.511708	0							0.251193	0.574917
0.251143	1.436066	0.503184	17.796501	2.520028	0							0.252025	0.574917
0.251974	1.434513	0.504847	17.79648	2.528348	0							0.252856	0.574917
0.252806	1.433232	0.506511	17.79645	2.536668	0							0.253688	0.574917
0.253638	1.431555	0.508174	17.796446	2.544988	0							0.25452	0.574917
0.25447	1.429798	0.509838	17.796427	2.553308	0							0.255352	0.574917
0.255301	1.428468	0.511502	17.796375	2.561627	0							0.256183	0.574917
0.256133	1.427145	0.513165	17.796328	2.569947	0							0.257015	0.574918
0.256965	1.425587	0.514829	17.796276	2.578267	0							0.257847	0.574918
0.257797	1.424301	0.516492	17.796221	2.586587	0							0.258679	0.574918
0.258628	1.423555	0.518156	17.796183	2.594907	0							0.25951	0.574918
0.25946	1.421643	0.51982	17.796154	2.603227	0							0.260342	0.574918
0.260292	1.419959	0.521483	17.796112	2.611546	0							0.261174	0.574918
0.261124	1.418137	0.523147	17.796074	2.619866	0							0.262006	0.574918
0.261955	1.416552	0.52481	17.796036	2.628186	0							0.262838	0.574919
0.262787	1.415454	0.526474	17.79594	2.636506	0							0.263669	0.574919
0.263619	1.414258	0.528138	17.79586	2.644826	0							0.264501	0.574919
0.264451	1.412711	0.529801	17.795849	2.653146	0							0.265333	0.574919
0.265283	1.411829	0.531465	17.795877	2.661465	0							0.266165	0.574919
0.266114	1.41164	0.533128	17.795961	2.669785	0							0.266996	0.574919
0.266946	1.41036	0.534792	17.796036	2.678105	0							0.267828	0.574919
0.267778	1.408848	0.536455	17.79603	2.686425	0							0.26866	0.574919
0.26861	1.407715	0.538119	17.795952	2.694745	0							0.269492	0.57492
0.269441	1.406742	0.539783	17.795864	2.703065	0							0.270323	0.57492
0.270273	1.40552	0.541446	17.795807	2.711385	0							0.271155	0.57492
0.271105	1.404218	0.54311	17.795771	2.719704	0							0.271987	0.57492
0.271937	1.403463	0.544773	17.795706	2.728024	0							0.272819	0.57492
0.272768	1.402558	0.546437	17.795652	2.736344	0							0.27365	0.57492
0.2736	1.401709	0.5481	17.795589	2.744664	0							0.274482	0.57492
0.274432	1.401124	0.549764	17.795485	2.752984	0							0.275314	0.57492
0.275264	1.400065	0.551428	17.795494	2.761303	0							0.276146	0.574921
0.276095	1.398995	0.553091	17.7955	2.769623	0							0.276978	0.574921
0.276927	1.397922	0.554755	17.795485	2.777943	0							0.277809	0.574921
0.277759	1.397466	0.556418	17.795507	2.786263	0							0.278641	0.574921
0.278591	1.397176	0.558082	17.795427	2.794583	0							0.279473	0.574921
0.279422	1.395865	0.559746	17.795362	2.802903	0							0.280305	0.574921
0.280254	1.394597	0.561409	17.795324	2.811223	0							0.281136	0.574921
0.281086	1.393585	0.563073	17.795282	2.819542	0							0.281968	0.574922
0.281918	1.392181	0.564736	17.795324	2.827862	0							0.2828	0.574922
0.28275	1.390838	0.5664	17.795334	2.836182	0							0.283632	0.574922
0.283581	1.389811	0.568063	17.795336	2.844502	0							0.284463	0.574922
0.284413	1.38879	0.569727	17.795359	2.852822	0							0.285295	0.574922
0.285245	1.387507	0.571391	17.795311	2.861141	0							0.286127	0.574922
0.286077	1.3865	0.573054	17.795227	2.869461	0							0.286959	0.574923
0.286908	1.385538	0.574718	17.79508	2.877781	0							0.28779	0.574923
0.28774	1.385166	0.576381	17.79495	2.886101	0							0.288622	0.574923
0.288572	1.385331	0.578045	17.794903	2.894421	0							0.289454	0.574923
0.289404	1.385097	0.579709	17.794827	2.902741	0							0.290286	0.574923
0.290235	1.384676	0.581372	17.794792	2.911061	0							0.291118	0.574924
0.291067	1.38369	0.583036	17.794855	2.91938	0							0.291949	0.574924
0.291899	1.382772	0.584699	17.794846	2.9277	0							0.292781	0.574924
0.292731	1.382258	0.586363	17.794781	2.93602	0							0.293613	0.574924
0.293563	1.38166	0.588026	17.794779	2.94434	0							0.294445	0.574924
0.294394	1.380876	0.58969	17.794794	2.95266	0							0.295276	0.574924
0.295226	1.380505	0.591354	17.794846	2.960979	0							0.296108	0.574924
0.296058	1.380177	0.593017	17.794888	2.969299	0							0.29694	0.574925
0.29689	1.379646	0.594681	17.794821	2.977619	0							0.297772	0.574925
0.297721	1.378851	0.596344	17.794792	2.985939	0							0.298603	0.574925
0.298553	1.378604	0.598008	17.794891	2.994259	0							0.299435	0.574925
0.299385	1.378742	0.599672	17.794964	3.002579	0							0.300267	0.574925
0.300217	1.378338	0.601335	17.795002	3.010899	0							0.301099	0.574925
0.301048	1.378504	0.602999	17.795063	3.019218	0							0.30193	0.574925
0.30188	1.378074	0.604662	17.795147	3.027538	0							0.302762	0.574926
0.302712	1.377373	0.606326	17.795158	3.035858	0							0.303594	0.574926
0.303544	1.37733	0.607989	17.795164	3.044178	0							0.304426	0.574926
0.304375	1.376312	0.609653	17.7952	3.052498	0							0.305258	0.574926
0.305207	1.374891	0.611317	17.795242	3.060817	0							0.306089	0.574926
0.306039	1.374592	0.61298	17.795322	3.069137	0							0.306921	0.574926
0.306871	1.374671	0.614644	17.795347	3.077457	0							0.307753	0.574926
0.307702	1.373565	0.616307	17.79538	3.085777	0							0.308585	0.574926
0.308534	1.372385	0.617971	17.79545	3.094097	0							0.309416	0.574927
0.309366	1.371943	0.619635	17.795504	3.102417	0							0.310248	0.574927
0.310198	1.371598	0.621298	17.795509	3.110737	0							0.31108	0.574927
0.31103	1.371435	0.622962	17.795532	3.119056	0							0.311912	0.574927
0.311861	1.371405	0.624625	17.795528	3.127376	0							0.312743	0.574927
0.312693	1.371186	0.626289	17.795525	3.135696	0							0.313575	0.574927
0.313525	1.370353	0.627953	17.795536	3.144016	0							0.314407	0.574927
0.314357	1.369419	0.629616	17.795555	3.152336	0							0.315239	0.574928
0.315188	1.368022	0.63128	17.795532	3.160655	0							0.31607	0.574928
0.31602	1.366958	0.632943	17.795525	3.168975	0							0.316902	0.574928
0.316852	1.366235	0.634607	17.795521	3.177295	0							0.317734	0.574928
0.317684	1.36558	0.63627	17.795515	3.185615	0							0.318566	0.574928
0.318515	1.365071	0.637934	17.795507	3.193935	0							0.319398	0.574928
0.319347	1.364033	0.639598	17.795559	3.202255	0							0.320229	0.574928
0.320179	1.363154	0.641261	17.79562	3.210575	0							0.321061	0.574928
0.321011	1.363053	0.642925	17.795645	3.218894	0							0.321893	0.574929
0.321842	1.362077	0.644588	17.795641	3.227214	0							0.322725	0.574929
0.322674	1.361107	0.646252	17.795683	3.235534	0							0.323556	0.574929
0.323506	1.360645	0.647915	17.795746	3.243854	0							0.324388	0.574929
0.324338	1.360225	0.649579	17.795767	3.252174	0							0.32522	0.574929
0.32517	1.359785	0.651243	17.795729	3.260494	0							0.326052	0.574929
0.326001	1.359644	0.652906	17.795786	3.268813	0							0.326883	0.574929
0.326833	1.36023	0.65457	17.795835	3.277133	0							0.327715	0.574929
0.327665	1.360611	0.656233	17.795885	3.285453	0							0.328547	0.57493
0.328497	1.360274	0.657897	17.79599	3.293773	0							0.329379	0.57493
0.329328	1.360262	0.659561	17.796125	3.302093	0							0.33021	0.57493
0.33016	1.36012	0.661224	17.796244	3.310413	0							0.331042	0.57493
0.330992	1.359877	0.662888	17.796335	3.318733	0							0.331874	0.57493
0.331824	1.359247	0.664551	17.796429	3.327052	0							0.332706	0.57493
0.332655	1.358657	0.666215	17.79653	3.335372	0							0.333538	0.57493
0.333487	1.358021	0.667879	17.796635	3.343692	0							0.334369	0.574931
0.334319	1.357078	0.669542	17.796732	3.352012	0							0.335201	0.574931
0.335151	1.356473	0.671206	17.796818	3.360332	0							0.336033	0.574931
0.335982	1.356354	0.672869	17.796904	3.368651	0							0.336865	0.574931
0.336814	1.35602	0.674533	17.796997	3.376971	0							0.337696	0.574931
0.337646	1.355671	0.676196	17.797035	3.385291	0							0.338528	0.574931
0.338478	1.355277	0.67786	17.797081	3.393611	0							0.33936	0.574931
0.33931	1.354705	0.679524	17.79722	3.401931	0							0.340192	0.574932
0.340141	1.354137	0.681187	17.797287	3.410251	0							0.341023	0.574932
0.340973	1.353341	0.682851	17.797264	3.418571	0							0.341855	0.574932
0.341805	1.353039	0.684514	17.7973	3.42689	0							0.342687	0.574932
0.342637	1.351891	0.686178	17.797369	3.43521	0							0.343519	0.574932
0.343468	1.351008	0.687842	17.797359	3.44353	0							0.34435	0.574932
0.3443	1.350792	0.689505	17.797308	3.45185	0							0.345182	0.574932
0.345132	1.350353	0.691169	17.797264	3.46017	0							0.346014	0.574932
0.345964	1.350351	0.692832	17.797295	3.468489	0							0.346846	0.574933
0.346795	1.350215	0.694496	17.797281	3.476809	0							0.347678	0.574933
0.347627	1.349857	0.696159	17.797272	3.485129	0							0.348509	0.574933
0.348459	1.349163	0.697823	17.797281	3.493449	0							0.349341	0.574933
0.349291	1.349161	0.699487	17.797277	3.501769	0							0.350173	0.574933
0.350122	1.35003	0.70115	17.797329	3.510089	0							0.351005	0.574933
0.350954	1.349651	0.702814	17.797338	3.518409	0							0.351836	0.574934
0.351786	1.348994	0.704477	17.797247	3.526728	0							0.352668	0.574934
0.352618	1.34845	0.706141	17.797266	3.535048	0							0.3535	0.574934
0.35345	1.347276	0.707805	17.797291	3.543368	0							0.354332	0.574934
0.354281	1.346622	0.709468	17.797293	3.551688	0							0.355163	0.574934
0.355113	1.346654	0.711132	17.797287	3.560008	0							0.355995	0.574935
0.355945	1.347197	0.712795	17.797224	3.568327	0							0.356827	0.574935
0.356777	1.347897	0.714459	17.797152	3.576647	0							0.357659	0.574935
0.357608	1.348066	0.716122	17.797144	3.584967	0							0.35849	0.574935
0.35844	1.348841	0.717786	17.797163	3.593287	0							0.359322	0.574935
0.359272	1.349262	0.71945	17.797176	3.601607	0							0.360154	0.574935
0.360104	1.34927	0.721113	17.797173	3.609927	0							0.360986	0.574935
0.360935	1.349865	0.722777	17.797144	3.618247	0							0.361818	0.574936
0.361767	1.350146	0.72444	17.797134	3.626566	0							0.362649	0.574936
0.362599	1.349939	0.726104	17.797115	3.634886	0							0.363481	0.574936
0.363431	1.34973	0.727768	17.797079	3.643206	0							0.364313	0.574936
0.364262	1.350239	0.729431	17.797064	3.651526	0							0.365145	0.574936
0.365094	1.350107	0.731095	17.797045	3.659846	0							0.365976	0.574936
0.365926	1.349878	0.732758	17.797077	3.668166	0							0.366808	0.574936
0.366758	1.350206	0.734422	17.79711	3.676485	0							0.36764	0.574937
0.36759	1.350299	0.736085	17.797091	3.684805	0							0.368472	0.574937
0.368421	1.349595	0.737749	17.7971	3.693125	0							0.369303	0.574937
0.369253	1.349275	0.739413	17.797026	3.701445	0							0.370135	0.574937
0.370085	1.348943	0.741076	17.797028	3.709765	0							0.370967	0.574937
0.370917	1.348138	0.74274	17.797119	3.718085	0							0.371799	0.574937
0.371748	1.347133	0.744403	17.797083	3.726404	0							0.37263	0.574937
0.37258	1.346231	0.746067	17.797001	3.734724	0							0.373462	0.574937
0.373412	1.346115	0.74773	17.797035	3.743044	0							0.374294	0.574938
0.374244	1.345982	0.749394	17.796957	3.751364	0							0.375126	0.574938
0.375075	1.345659	0.751058	17.7969	3.759684	0							0.375958	0.574938
0.375907	1.346018	0.752721	17.796831	3.768004	0							0.376789	0.574938
0.376739	1.346311	0.754385	17.796732	3.776324	0							0.377621	0.574938
0.377571	1.346016	0.756048	17.796675	3.784643	0							0.378453	0.574938
0.378402	1.34533	0.757712	17.796629	3.792963	0							0.379285	0.574938
0.379234	1.34444	0.759376	17.796589	3.801283	0							0.380116	0.574938
0.380066	1.343528	0.761039	17.796545	3.809603	0							0.380948	0.574939
0.380898	1.343731	0.762703	17.796434	3.817923	0							0.38178	0.574939
0.38173	1.343757	0.764366	17.796373	3.826242	0							0.382612	0.574939
0.382561	1.343813	0.76603	17.796331	3.834562	0							0.383443	0.574939
0.383393	1.344129	0.767694	17.796293	3.842882	0							0.384275	0.574939
0.384225	1.345132	0.769357	17.796267	3.851202	0							0.385107	0.574939
0.385057	1.345078	0.771021	17.796162	3.859522	0							0.385939	0.574939
0.385888	1.34558	0.772684	17.796072	3.867842	0							0.38677	0.57494
0.38672	1.345726	0.774348	17.796032	3.876162	0							0.387602	0.57494
0.387552	1.345405	0.776011	17.795965	3.884481	0							0.388434	0.57494
0.388384	1.345689	0.777675	17.795832	3.892801	0							0.389266	0.57494
0.389215	1.345231	0.779339	17.795753	3.901121	0							0.390097	0.57494
0.390047	1.344748	0.781002	17.795689	3.909441	0							0.390929	0.57494
0.390879	1.343807	0.782666	17.795576	3.917761	0							0.391761	0.57494
0.391711	1.343252	0.784329	17.795527	3.92608	0							0.392593	0.57494
0.392542	1.343967	0.785993	17.795527	3.9344	0							0.393425	0.574941
0.393374	1.34409	0.787657	17.795498	3.94272	0							0.394256	0.574941
0.394206	1.343069	0.78932	17.795494	3.95104	0							0.395088	0.574941
0.395038	1.342621	0.790984	17.795435	3.95936	0							0.39592	0.574941
0.39587	1.342676	0.792647	17.795406	3.96768	0							0.396752	0.574941
0.396701	1.342198	0.794311	17.795431	3.976	0							0.397583	0.574941
0.397533	1.341872	0.795974	17.795422	3.984319	0							0.398415	0.574941
0.398365	1.341362	0.797638	17.795372	3.992639	0							0.399247	0.574942
0.399197	1.341318	0.799302	17.795374	4.000959	0							0.400079	0.574942
0.400028	1.339881	0.800965	17.79538	4.009279	0							0.40091	0.574942
0.40086	1.338575	0.802629	17.795364	4.017599	0							0.401742	0.574942
0.401692	1.33818	0.804292	17.795343	4.025918	0							0.402574	0.574942
0.402524	1.337226	0.805956	17.79528	4.034238	0							0.403406	0.574942
0.403355	1.336592	0.80762	17.795275	4.042558	0							0.404238	0.574942
0.404187	1.336807	0.809283	17.795399	4.050878	0							0.405069	0.574942
0.405019	1.337402	0.810947	17.795465	4.059198	0							0.405901	0.574943
0.405851	1.336981	0.81261	17.795425	4.067518	0							0.406733	0.574943
0.406682	1.336619	0.814274	17.795441	4.075838	0							0.407565	0.574943
0.407514	1.336222	0.815937	17.795422	4.084157	0							0.408396	0.574943
0.408346	1.334919	0.817601	17.795393	4.092477	0							0.409228	0.574943
0.409178	1.334047	0.819265	17.7955	4.100797	0							0.41006	0.574943
0.41001	1.334192	0.820928	17.795513	4.109117	0							0.410892	0.574943
0.410841	1.33323	0.822592	17.795546	4.117437	0							0.411723	0.574943
0.411673	1.333109	0.824255	17.795559	4.125757	0							0.412555	0.574944
0.412505	1.333189	0.825919	17.79561	4.134077	0							0.413387	0.574944
0.413337	1.333233	0.827583	17.795683	4.142396	0							0.414219	0.574944
0.414168	1.333272	0.829246	17.795706	4.150716	0							0.41505	0.574944
0.415	1.332956	0.83091	17.795742	4.159036	0							0.415882	0.574944
0.415832	1.333091	0.832573	17.795717	4.167356	0							0.416714	0.574944
0.416664	1.333595	0.834237	17.795773	4.175675	0							0.417546	0.574944
0.417495	1.333512	0.8359	17.795774	4.183995	0							0.418377	0.574945
0.418327	1.333444	0.837564	17.795734	4.192315	0							0.419209	0.574945
0.419159	1.333149	0.839228	17.795708	4.200635	0							0.420041	0.574945
0.419991	1.333447	0.840891	17.795732	4.208955	0							0.420873	0.574945
0.420822	1.334225	0.842555	17.795822	4.217275	0							0.421705	0.574945
0.421654	1.335043	0.844218	17.795872	4.225595	0							0.422536	0.574945
0.422486	1.335242	0.845882	17.795851	4.233914	0							0.423368	0.574945
0.423318	1.335857	0.847546	17.795834	4.242234	0							0.4242	0.574945
0.42415	1.335639	0.849209	17.795826	4.250554	0							0.425032	0.574946
0.424981	1.334778	0.850873	17.795845	4.258874	0							0.425863	0.574946
0.425813	1.334276	0.852536	17.795851	4.267194	0							0.426695	0.574946
0.426645	1.33356	0.8542	17.795862	4.275514	0							0.427527	0.574946
0.427477	1.332026	0.855863	17.795885	4.283834	0							0.428359	0.574946
0.428308	1.33126	0.857527	17.795912	4.292153	0							0.42919	0.574946
0.42914	1.331066	0.859191	17.796001	4.300473	0							0.430022	0.574946
0.429972	1.330809	0.860854	17.795996	4.308793	0							0.430854	0.574947
0.430804	1.330651	0.862518	17.796	4.317113	0							0.431686	0.574947
0.431635	1.33086	0.864181	17.795984	4.325433	0							0.432517	0.574947
0.432467	1.331616	0.865845	17.795998	4.333753	0							0.433349	0.574947
0.433299	1.331592	0.867509	17.795992	4.342072	0							0.434181	0.574947
0.434131	1.330715	0.869172	17.795952	4.350392	0							0.435013	0.574947
0.434962	1.330208	0.870836	17.795933	4.358712	0							0.435845	0.574947
0.435794	1.33102	0.872499	17.795908	4.367032	0							0.436676	0.574947
0.436626	1.33133	0.874163	17.795906	4.375351	0							0.437508	0.574948
0.437458	1.331553	0.875826	17.795853	4.383671	0							0.43834	0.574948
0.438289	1.331496	0.87749	17.795923	4.391991	0							0.439172	0.574948
0.439121	1.331192	0.879154	17.795933	4.400311	0							0.440003	0.574948
0.439953	1.330502	0.880817	17.795967	4.408631	0							0.440835	0.574948
0.440785	1.330292	0.882481	17.795992	4.416951	0							0.441667	0.574948
0.441617	1.330476	0.884144	17.796032	4.425271	0							0.442499	0.574948
0.442448	1.331037	0.885808	17.795958	4.43359	0							0.44333	0.574948
0.44328	1.331135	0.887472	17.795897	4.44191	0							0.444162	0.574949
0.444112	1.331684	0.889135	17.795937	4.45023	0							0.444994	0.574949
0.444944	1.331776	0.890799	17.795883	4.45855	0							0.445826	0.574949
0.445775	1.331046	0.892462	17.79586	4.46687	0							0.446657	0.574949
0.446607	1.330837	0.894126	17.795809	4.47519	0							0.447489	0.574949
0.447439	1.330198	0.895789	17.795647	4.48351	0							0.448321	0.574949
0.448271	1.330538	0.897453	17.795639	4.491829	0							0.449153	0.574949
0.449102	1.33089	0.899117	17.79562	4.500149	0							0.449985	0.57495
0.449934	1.331921	0.90078	17.795601	4.508469	0							0.450816	0.57495
0.450766	1.332837	0.902444	17.795576	4.516789	0							0.451648	0.57495
0.451598	1.332486	0.904107	17.795507	4.525109	0							0.45248	0.57495
0.45243	1.333112	0.905771	17.79542	4.533429	0							0.453312	0.574951
0.453261	1.332525	0.907435	17.795408	4.541749	0							0.454143	0.574951
0.454093	1.333265	0.909098	17.795385	4.550068	0							0.454975	0.574951
0.454925	1.332949	0.910762	17.795341	4.558388	0							0.455807	0.574951
0.455757	1.332998	0.912425	17.795305	4.566708	0							0.456639	0.574952
0.456588	1.333954	0.914089	17.79533	4.575028	0							0.45747	0.574952
0.45742	1.333238	0.915752	17.795305	4.583347	0							0.458302	0.574952
0.458252	1.332821	0.917416	17.795218	4.591667	0							0.459134	0.574952
0.459084	1.33154	0.91908	17.79513	4.599987	0							0.459966	0.574952
0.459915	1.331012	0.920743	17.794989	4.608307	0							0.460797	0.574952
0.460747	1.330834	0.922407	17.794992	4.616627	0							0.461629	0.574952
0.461579	1.330954	0.92407	17.795	4.624947	0							0.462461	0.574953
0.462411	1.330053	0.925734	17.795053	4.633266	0							0.463293	0.574953
0.463242	1.329259	0.927398	17.795019	4.641586	0							0.464125	0.574953
0.464074	1.328337	0.929061	17.794968	4.649906	0							0.464956	0.574953
0.464906	1.327214	0.930725	17.795034	4.658226	0							0.465788	0.574953
0.465738	1.326764	0.932388	17.795101	4.666546	0							0.46662	0.574953
0.466569	1.326464	0.934052	17.794987	4.674866	0							0.467452	0.574953
0.467401	1.325972	0.935715	17.794958	4.683186	0							0.468283	0.574954
0.468233	1.326567	0.937379	17.794992	4.691505	0							0.469115	0.574954
0.469065	1.327509	0.939043	17.795	4.699825	0							0.469947	0.574954
0.469897	1.327563	0.940706	17.794884	4.708145	0							0.470779	0.574954
0.470728	1.326831	0.94237	17.794779	4.716465	0							0.47161	0.574954
0.47156	1.327327	0.944033	17.794733	4.724785	0							0.472442	0.574954
0.472392	1.328021	0.945697	17.794764	4.733105	0							0.473274	0.574954
0.473224	1.327779	0.947361	17.794695	4.741425	0							0.474106	0.574954
0.474055	1.327429	0.949024	17.794716	4.749744	0							0.474937	0.574955
0.474887	1.327301	0.950688	17.794819	4.758064	0							0.475769	0.574955
0.475719	1.327369	0.952351	17.794903	4.766384	0							0.476601	0.574955
0.476551	1.327696	0.954015	17.794876	4.774704	0							0.477433	0.574955
0.477382	1.327474	0.955678	17.794878	4.783024	0							0.478265	0.574955
0.478214	1.327401	0.957342	17.794781	4.791344	0							0.479096	0.574955
0.479046	1.327494	0.959006	17.794806	4.799663	0							0.479928	0.574955
0.479878	1.327563	0.960669	17.794828	4.807983	0							0.48076	0.574955
0.480709	1.327077	0.962333	17.794758	4.816303	0							0.481592	0.574956
0.481541	1.327125	0.963996	17.794773	4.824623	0							0.482423	0.574956
0.482373	1.327089	0.96566	17.794733	4.832942	0							0.483255	0.574956
0.483205	1.3268	0.967324	17.794725	4.841262	0							0.484087	0.574956
0.484037	1.326147	0.968987	17.794685	4.849582	0							0.484919	0.574956
0.484868	1.325408	0.970651	17.794636	4.857902	0							0.48575	0.574956
0.4857	1.325444	0.972314	17.794619	4.866222	0							0.486582	0.574956
0.486532	1.325124	0.973978	17.794737	4.874542	0							0.487414	0.574956
0.487364	1.325003	0.975641	17.794735	4.882862	0							0.488246	0.574957
0.488195	1.324302	0.977305	17.794678	4.891181	0							0.489077	0.574957
0.489027	1.324694	0.978969	17.794664	4.899501	0							0.489909	0.574957
0.489859	1.323995	0.980632	17.794758	4.907821	0							0.490741	0.574957
0.490691	1.323757	0.982296	17.794851	4.916141	0							0.491573	0.574957
0.491522	1.323381	0.983959	17.794895	4.924461	0							0.492405	0.574957
0.492354	1.32289	0.985623	17.794888	4.932781	0							0.493236	0.574957
0.493186	1.322569	0.987287	17.794918	4.941101	0							0.494068	0.574957
0.494018	1.32261	0.98895	17.794926	4.94942	0							0.4949	0.574958
0.494849	1.322621	0.990614	17.794994	4.95774	0							0.495732	0.574958
0.495681	1.320961	0.992277	17.795071	4.96606	0							0.496563	0.574958
0.496513	1.321173	0.993941	17.795078	4.97438	0							0.497395	0.574958
0.497345	1.320406	0.995604	17.795071	4.9827	0							0.498227	0.574958
0.498177	1.319899	0.997268	17.79509	4.99102	0							0.499059	0.574958
0.499008	1.319996	0.998932	17.795101	4.99934	0							0.49989	0.574958
0.49984	1.319999	1.000595	17.795074	5.007659	0							0.500722	0.574958
0.500672	1.321115	1.002259	17.795109	5.015979	0							0.501554	0.574959
0.501504	1.320618	1.003922	17.795046	5.024299	0							0.502386	0.574959
0.502335	1.32059	1.005586	17.795002	5.032619	0							0.503217	0.574959
0.503167	1.321496	1.007249	17.795027	5.040938	0							0.504049	0.574959
0.503999	1.321241	1.008913	17.794989	5.049258	0							0.504881	0.574959
0.504831	1.321447	1.010577	17.795034	5.057578	0							0.505713	0.574959
0.505662	1.321846	1.01224	17.795078	5.065898	0							0.506545	0.574959
0.506494	1.322001	1.013904	17.795078	5.074218	0							0.507376	0.574959
0.507326	1.321935	1.015567	17.794981	5.082538	0							0.508208	0.57496
0.508158	1.322121	1.017231	17.795023	5.090858	0							0.50904	0.57496
0.508989	1.32281	1.018895	17.794968	5.099177	0							0.509872	0.57496
0.509821	1.322611	1.020558	17.795029	5.107497	0							0.510703	0.57496
0.510653	1.322448	1.022222	17.79505	5.115817	0							0.511535	0.57496
0.511485	1.32223	1.023885	17.795017	5.124137	0							0.512367	0.57496
0.512317	1.322194	1.025549	17.795017	5.132457	0							0.513199	0.57496
0.513148	1.321218	1.027213	17.79501	5.140777	0							0.51403	0.57496
0.51398	1.320246	1.028876	17.795017	5.149096	0							0.514862	0.574961
0.514812	1.321418	1.03054	17.795021	5.157416	0							0.515694	0.574961
0.515644	1.319664	1.032203	17.794962	5.165736	0							0.516526	0.574961
0.516475	1.319172	1.033867	17.794991	5.174056	0							0.517357	0.574961
0.517307	1.319225	1.03553	17.795137	5.182376	0							0.518189	0.574961
0.518139	1.318852	1.037194	17.795128	5.190696	0							0.519021	0.574962
0.518971	1.317628	1.038858	17.795162	5.199016	0							0.519853	0.574962
0.519802	1.317192	1.040521	17.795086	5.207335	0							0.520684	0.574962
0.520634	1.317097	1.042185	17.794968	5.215655	0							0.521516	0.574962
0.521466	1.317098	1.043848	17.794868	5.223975	0							0.522348	0.574963
0.522298	1.317972	1.045512	17.794838	5.232295	0							0.52318	0.574963
0.523129	1.318724	1.047176	17.794851	5.240614	0							0.524012	0.574963
0.523961	1.318261	1.048839	17.794806	5.248934	0							0.524843	0.574963
0.524793	1.318942	1.050503	17.794817	5.257254	0							0.525675	0.574963
0.525625	1.319271	1.052166	17.794771	5.265574	0							0.526507	0.574963
0.526457	1.321228	1.05383	17.794819	5.273894	0							0.527339	0.574964
0.527288	1.321231	1.055493	17.794827	5.282214	0							0.52817	0.574964
0.52812	1.321271	1.057157	17.79487	5.290534	0							0.529002	0.574964
0.528952	1.321342	1.058821	17.794863	5.298853	0							0.529834	0.574964
0.529784	1.321434	1.060484	17.794922	5.307173	0							0.530666	0.574964
0.530615	1.321286	1.062148	17.794966	5.315493	0							0.531497	0.574964
0.531447	1.321769	1.063811	17.795116	5.323813	0							0.532329	0.574964
0.532279	1.321727	1.065475	17.795126	5.332133	0							0.533161	0.574964
0.533111	1.32163	1.067139	17.795151	5.340453	0							0.533993	0.574965
0.533942	1.321635	1.068802	17.795233	5.348773	0							0.534824	0.574965
0.534774	1.321576	1.070466	17.795227	5.357092	0							0.535656	0.574965
0.535606	1.321542	1.072129	17.795202	5.365412	0							0.536488	0.574965
0.536438	1.321854	1.073793	17.795263	5.373732	0							0.53732	0.574965
0.537269	1.322166	1.075456	17.795351	5.382052	0							0.538152	0.574965
0.538101	1.321935	1.07712	17.795471	5.390372	0							0.538983	0.574965
0.538933	1.322573	1.078784	17.7955	5.398692	0							0.539815	0.574965
0.539765	1.322048	1.080447	17.795488	5.407012	0							0.540647	0.574965
0.540596	1.321606	1.082111	17.795561	5.415331	0							0.541479	0.574966
0.541428	1.321258	1.083774	17.795561	5.423651	0							0.54231	0.574966
0.54226	1.321223	1.085438	17.795494	5.431971	0							0.543142	0.574966
0.543092	1.321126	1.087101	17.795576	5.44029	0							0.543974	0.574966
0.543924	1.321073	1.088765	17.795586	5.44861	0							0.544806	0.574966
0.544755	1.319895	1.090429	17.795603	5.45693	0							0.545637	0.574966
0.545587	1.320002	1.092092	17.795612	5.46525	0							0.546469	0.574966
0.546419	1.320557	1.093756	17.795555	5.47357	0							0.547301	0.574966
0.547251	1.319912	1.095419	17.795666	5.48189	0							0.548133	0.574967
0.548082	1.31965	1.097083	17.795748	5.49021	0							0.548965	0.574967
0.548914	1.31961	1.098747	17.795784	5.498529	0							0.549796	0.574967
0.549746	1.31986	1.10041	17.795736	5.506849	0							0.550628	0.574967
0.550578	1.319293	1.102074	17.795723	5.515169	0							0.55146	0.574967
0.551409	1.318716	1.103737	17.79582	5.523489	0							0.552292	0.574967
0.552241	1.318586	1.105401	17.795803	5.531809	0							0.553123	0.574967
0.553073	1.318381	1.107064	17.79578	5.540129	0							0.553955	0.574967
0.553905	1.318998	1.108728	17.79574	5.548449	0							0.554787	0.574968
0.554736	1.319209	1.110392	17.795853	5.556768	0							0.555619	0.574968
0.555568	1.319186	1.112055	17.795805	5.565088	0							0.55645	0.574968
0.5564	1.318855	1.113719	17.795879	5.573408	0							0.557282	0.574968
0.557232	1.319405	1.115382	17.795847	5.581728	0							0.558114	0.574968
0.558064	1.319785	1.117046	17.79582	5.590048	0							0.558946	0.574968
0.558895	1.319544	1.11871	17.795811	5.598368	0							0.559777	0.574969
0.559727	1.320163	1.120373	17.795946	5.606688	0							0.560609	0.574969
0.560559	1.320883	1.122037	17.795971	5.615007	0							0.561441	0.574969
0.561391	1.322013	1.1237	17.796003	5.623327	0							0.562273	0.574969
0.562222	1.322516	1.125364	17.795994	5.631647	0							0.563105	0.574969
0.563054	1.322158	1.127028	17.795946	5.639967	0							0.563936	0.57497
0.563886	1.321717	1.128691	17.79591	5.648286	0							0.564768	0.57497
0.564718	1.321362	1.130355	17.795929	5.656606	0							0.5656	0.57497
0.565549	1.321222	1.132018	17.795923	5.664926	0							0.566432	0.57497
0.566381	1.321012	1.133682	17.795864	5.673246	0							0.567263	0.57497
0.567213	1.321146	1.135345	17.795752	5.681566	0							0.568095	0.574971
0.568045	1.319848	1.137009	17.795692	5.689886	0							0.568927	0.574971
0.568877	1.318964	1.138673	17.795675	5.698205	0							0.569759	0.574971
0.569708	1.318436	1.140336	17.795622	5.706525	0							0.57059	0.574971
0.57054	1.318159	1.142	17.795572	5.714845	0							0.571422	0.574971
0.571372	1.318563	1.143663	17.795557	5.723165	0							0.572254	0.574971
0.572204	1.31761	1.145327	17.795513	5.731485	0							0.573086	0.574971
0.573035	1.317512	1.146991	17.795509	5.739805	0							0.573917	0.574971
0.573867	1.317563	1.148654	17.795515	5.748125	0							0.574749	0.574971
0.574699	1.317755	1.150318	17.795565	5.756444	0							0.575581	0.574972
0.575531	1.317607	1.151981	17.795521	5.764764	0							0.576413	0.574972
0.576362	1.317695	1.153645	17.795523	5.773084	0							0.577244	0.574972
0.577194	1.317313	1.155308	17.795483	5.781404	0							0.578076	0.574972
0.578026	1.317671	1.156972	17.795454	5.789724	0							0.578908	0.574972
0.578858	1.317146	1.158636	17.795359	5.798044	0							0.57974	0.574972
0.579689	1.317565	1.160299	17.795322	5.806364	0							0.580572	0.574972
0.580521	1.317906	1.161963	17.795349	5.814683	0							0.581403	0.574972
0.581353	1.317782	1.163626	17.79534	5.823003	0							0.582235	0.574973
0.582185	1.31785	1.16529	17.795393	5.831323	0							0.583067	0.574973
0.583017	1.317087	1.166954	17.795395	5.839643	0							0.583899	0.574973
0.583848	1.3166	1.168617	17.795334	5.847963	0							0.58473	0.574973
0.58468	1.316815	1.170281	17.795355	5.856282	0							0.585562	0.574973
0.585512	1.316461	1.171944	17.795332	5.864602	0							0.586394	0.574973
0.586344	1.316731	1.173608	17.79534	5.872922	0							0.587226	0.574973
0.587175	1.316765	1.175271	17.795366	5.881242	0							0.588057	0.574973
0.588007	1.316091	1.176935	17.795364	5.889562	0							0.588889	0.574973
0.588839	1.316951	1.178599	17.7953	5.897882	0							0.589721	0.574974
0.589671	1.317012	1.180262	17.795309	5.906201	0							0.590553	0.574974
0.590502	1.316949	1.181926	17.79538	5.914521	0							0.591384	0.574974
0.591334	1.316042	1.183589	17.795422	5.922841	0							0.592216	0.574974
0.592166	1.314911	1.185253	17.795425	5.931161	0							0.593048	0.574974
0.592998	1.314711	1.186916	17.795397	5.939481	0							0.59388	0.574974
0.593829	1.314467	1.18858	17.795362	5.947801	0							0.594712	0.574974
0.594661	1.314878	1.190244	17.795284	5.95612	0							0.595543	0.574974
0.595493	1.31486	1.191907	17.795259	5.96444	0							0.596375	0.574974
0.596325	1.315358	1.193571	17.795149	5.97276	0							0.597207	0.574975
0.597156	1.315477	1.195234	17.795168	5.98108	0							0.598039	0.574975
0.597988	1.314958	1.196898	17.79521	5.9894	0							0.59887	0.574975
0.59882	1.315153	1.198562	17.795218	5.99772	0							0.599702	0.574975
0.599652	1.31579	1.200225	17.795218	6.00604	0							0.600534	0.574975
0.600484	1.316451	1.201889	17.795271	6.014359	0							0.601366	0.574975
0.601315	1.31567	1.203552	17.795265	6.022679	0							0.602197	0.574976
0.602147	1.314965	1.205216	17.795284	6.030999	0							0.603029	0.574976
0.602979	1.314946	1.206879	17.79528	6.039319	0							0.603861	0.574976
0.603811	1.314337	1.208543	17.795362	6.047639	0							0.604693	0.574976
0.604642	1.314072	1.210207	17.795336	6.055959	0							0.605524	0.574977
0.605474	1.314602	1.21187	17.795351	6.064279	0							0.606356	0.574977
0.606306	1.314682	1.213534	17.795368	6.072598	0							0.607188	0.574977
0.607138	1.314548	1.215197	17.795427	6.080918	0							0.60802	0.574977
0.607969	1.31427	1.216861	17.795486	6.089238	0							0.608852	0.574977
0.608801	1.313945	1.218525	17.795547	6.097558	0							0.609683	0.574977
0.609633	1.313326	1.220188	17.795679	6.105877	0							0.610515	0.574977
0.610465	1.31333	1.221852	17.795748	6.114197	0							0.611347	0.574978
0.611296	1.313433	1.223515	17.795757	6.122517	0							0.612179	0.574978
0.612128	1.31377	1.225179	17.795732	6.130837	0							0.61301	0.574978
0.61296	1.314441	1.226843	17.795635	6.139157	0							0.613842	0.574978
0.613792	1.315385	1.228506	17.795589	6.147477	0							0.614674	0.574978
0.614624	1.315508	1.23017	17.795599	6.155797	0							0.615506	0.574978
0.615455	1.315123	1.231833	17.795597	6.164116	0							0.616337	0.574978
0.616287	1.315036	1.233497	17.795597	6.172436	0							0.617169	0.574978
0.617119	1.315158	1.23516	17.795591	6.180756	0							0.618001	0.574978
0.617951	1.31514	1.236824	17.795612	6.189076	0							0.618833	0.574979
0.618782	1.314825	1.238488	17.795586	6.197396	0							0.619664	0.574979
0.619614	1.313854	1.240151	17.795588	6.205716	0							0.620496	0.574979
0.620446	1.314308	1.241815	17.795576	6.214036	0							0.621328	0.574979
0.621278	1.313737	1.243478	17.795578	6.222355	0							0.62216	0.574979
0.622109	1.312858	1.245142	17.795618	6.230675	0							0.622992	0.574979
0.622941	1.313038	1.246806	17.795639	6.238995	0							0.623823	0.574979
0.623773	1.313215	1.248469	17.795628	6.247315	0							0.624655	0.574979
0.624605	1.313982	1.250133	17.795567	6.255635	0							0.625487	0.57498
0.625436	1.315042	1.251796	17.795578	6.263955	0							0.626319	0.57498
0.626268	1.314576	1.25346	17.795576	6.272274	0							0.62715	0.57498
0.6271	1.314738	1.255123	17.795534	6.280594	0							0.627982	0.57498
0.627932	1.314787	1.256787	17.795504	6.288914	0							0.628814	0.57498
0.628764	1.31515	1.258451	17.795509	6.297234	0							0.629646	0.574981
0.629595	1.314829	1.260114	17.795492	6.305553	0							0.630477	0.574981
0.630427	1.315005	1.261778	17.795498	6.313873	0							0.631309	0.574981
0.631259	1.315716	1.263441	17.795462	6.322193	0							0.632141	0.574981
0.632091	1.315953	1.265105	17.795404	6.330513	0							0.632973	0.574981
0.632922	1.316886	1.266769	17.795351	6.338833	0							0.633804	0.574982
0.633754	1.318085	1.268432	17.795269	6.347153	0							0.634636	0.574982
0.634586	1.318114	1.270096	17.795128	6.355473	0							0.635468	0.574982
0.635418	1.317977	1.271759	17.794971	6.363792	0							0.6363	0.574982
0.636249	1.318014	1.273423	17.794926	6.372112	0							0.637132	0.574982
0.637081	1.31783	1.275086	17.794928	6.380432	0							0.637963	0.574982
0.637913	1.317811	1.27675	17.794926	6.388752	0							0.638795	0.574982
0.638745	1.317814	1.278414	17.795033	6.397072	0							0.639627	0.574982
0.639576	1.317223	1.280077	17.795103	6.405392	0							0.640459	0.574982
0.640408	1.317471	1.281741	17.795101	6.413712	0							0.64129	0.574983
0.64124	1.31725	1.283404	17.795143	6.422031	0							0.642122	0.574983
0.642072	1.316383	1.285068	17.795223	6.430351	0							0.642954	0.574983
0.642904	1.316629	1.286731	17.795219	6.438671	0							0.643786	0.574983
0.643735	1.316979	1.288395	17.795238	6.446991	0							0.644617	0.574983
0.644567	1.315807	1.290059	17.79529	6.455311	0							0.645449	0.574983
0.645399	1.315935	1.291722	17.795284	6.463631	0							0.646281	0.574983
0.646231	1.316318	1.293386	17.795197	6.471951	0							0.647113	0.574983
0.647062	1.315894	1.295049	17.79508	6.48027	0							0.647944	0.574983
0.647894	1.315754	1.296713	17.795073	6.48859	0							0.648776	0.574983
0.648726	1.316405	1.298377	17.795086	6.49691	0							0.649608	0.574984
0.649558	1.316604	1.30004	17.795103	6.505229	0							0.65044	0.574984
0.650389	1.316366	1.301704	17.795177	6.513549	0							0.651272	0.574984
0.651221	1.316716	1.303367	17.795206	6.521869	0							0.652103	0.574984
0.652053	1.31683	1.305031	17.795227	6.530189	0							0.652935	0.574984
0.652885	1.317538	1.306695	17.795256	6.538509	0							0.653767	0.574985
0.653716	1.318182	1.308358	17.795296	6.546829	0							0.654599	0.574985
0.654548	1.316981	1.310022	17.795334	6.555149	0							0.65543	0.574985
0.65538	1.315653	1.311685	17.795303	6.563468	0							0.656262	0.574985
0.656212	1.315139	1.313349	17.795237	6.571788	0							0.657094	0.574986
0.657044	1.315554	1.315012	17.795246	6.580108	0							0.657926	0.574986
0.657875	1.315721	1.316676	17.795275	6.588428	0							0.658757	0.574986
0.658707	1.315252	1.31834	17.79533	6.596748	0							0.659589	0.574986
0.659539	1.314572	1.320003	17.795326	6.605068	0							0.660421	0.574986
0.660371	1.314772	1.321667	17.795351	6.613388	0							0.661253	0.574986
0.661202	1.31525	1.32333	17.795372	6.621707	0							0.662084	0.574986
0.662034	1.315018	1.324994	17.795378	6.630027	0							0.662916	0.574986
0.662866	1.315165	1.326658	17.795301	6.638347	0							0.663748	0.574986
0.663698	1.31575	1.328321	17.795202	6.646667	0							0.66458	0.574986
0.664529	1.316145	1.329985	17.795141	6.654987	0							0.665412	0.574987
0.665361	1.316404	1.331648	17.795074	6.663307	0							0.666243	0.574987
0.666193	1.316226	1.333312	17.795046	6.671627	0							0.667075	0.574987
0.667025	1.315477	1.334975	17.795025	6.679946	0							0.667907	0.574987
0.667856	1.316102	1.336639	17.795013	6.688266	0							0.668739	0.574987
0.668688	1.316825	1.338303	17.794992	6.696586	0							0.66957	0.574987
0.66952	1.317074	1.339966	17.794901	6.704906	0							0.670402	0.574987
0.670352	1.316776	1.34163	17.794804	6.713225	0							0.671234	0.574987
0.671184	1.316766	1.343293	17.794771	6.721545	0							0.672066	0.574987
0.672015	1.31641	1.344957	17.794779	6.729865	0							0.672897	0.574987
0.672847	1.316264	1.346621	17.79472	6.738185	0							0.673729	0.574988
0.673679	1.315916	1.348284	17.794622	6.746505	0							0.674561	0.574988
0.674511	1.31538	1.349948	17.794586	6.754825	0							0.675393	0.574988
0.675342	1.314807	1.351611	17.79459	6.763144	0							0.676224	0.574988
0.676174	1.314908	1.353275	17.794632	6.771464	0							0.677056	0.574988
0.677006	1.31498	1.354939	17.794697	6.779784	0							0.677888	0.574989
0.677838	1.314902	1.356602	17.79468	6.788104	0							0.67872	0.574989
0.678669	1.314898	1.358266	17.794729	6.796424	0							0.679551	0.574989
0.679501	1.314416	1.359929	17.794815	6.804744	0							0.680383	0.574989
0.680333	1.313982	1.361593	17.794878	6.813064	0							0.681215	0.574989
0.681165	1.313747	1.363256	17.794878	6.821383	0							0.682047	0.57499
0.681996	1.313571	1.36492	17.794851	6.829703	0							0.682879	0.57499
0.682828	1.312431	1.366584	17.794888	6.838023	0							0.68371	0.57499
0.68366	1.312491	1.368247	17.794926	6.846343	0							0.684542	0.57499
0.684492	1.312845	1.369911	17.794905	6.854663	0							0.685374	0.57499
0.685324	1.312959	1.371574	17.794897	6.862983	0							0.686206	0.57499
0.686155	1.313274	1.373238	17.794952	6.871303	0							0.687037	0.57499
0.686987	1.313753	1.374901	17.794975	6.879622	0							0.687869	0.57499
0.687819	1.313619	1.376565	17.794996	6.887942	0							0.688701	0.57499
0.688651	1.313672	1.378229	17.79508	6.896262	0							0.689533	0.57499
0.689482	1.313497	1.379892	17.795158	6.904582	0							0.690364	0.57499
0.690314	1.313444	1.381556	17.795176	6.912902	0							0.691196	0.57499
0.691146	1.31345	1.383219	17.795179	6.921222	0							0.692028	0.57499
0.691978	1.313942	1.384883	17.795216	6.929541	0							0.69286	0.57499
0.692809	1.313753	1.386546	17.795261	6.937861	0							0.693691	0.57499
0.693641	1.313796	1.38821	17.795248	6.946181	0							0.694523	0.574991
0.694473	1.313226	1.389874	17.795238	6.954501	0							0.695355	0.574991
0.695305	1.312972	1.391537	17.795252	6.962821	0							0.696187	0.574991
0.696136	1.314211	1.393201	17.79524	6.97114	0							0.697019	0.574991
0.696968	1.315831	1.394864	17.79521	6.97946	0							0.69785	0.574991
0.6978	1.31626	1.396528	17.795155	6.98778	0							0.698682	0.574992
0.698632	1.31661	1.398192	17.795177	6.9961	0							0.699514	0.574992
0.699463	1.316467	1.399855	17.795237	7.00442	0							0.700346	0.574992
0.700295	1.316275	1.401519	17.795202	7.01274	0							0.701177	0.574992
0.701127	1.316188	1.403182	17.795145	7.02106	0							0.702009	0.574992
0.701959	1.315825	1.404846	17.795151	7.029379	0							0.702841	0.574992
0.702791	1.315568	1.40651	17.795193	7.037699	0							0.703673	0.574993
0.703622	1.315928	1.408173	17.795231	7.046019	0							0.704504	0.574993
0.704454	1.31619	1.409837	17.795238	7.054339	0							0.705336	0.574993
0.705286	1.315881	1.4115	17.795254	7.062659	0							0.706168	0.574993
0.706118	1.315373	1.413164	17.795372	7.070979	0							0.707	0.574993
0.706949	1.31489	1.414827	17.795412	7.079298	0							0.707832	0.574994
0.707781	1.314969	1.416491	17.795357	7.087618	0							0.708663	0.574994
0.708613	1.31501	1.418155	17.795376	7.095938	0							0.709495	0.574994
0.709445	1.314748	1.419818	17.795393	7.104258	0							0.710327	0.574994
0.710276	1.314374	1.421482	17.795378	7.112578	0							0.711159	0.574994
0.711108	1.31367	1.423145	17.795334	7.120898	0							0.71199	0.574995
0.71194	1.313314	1.424809	17.7953	7.129218	0							0.712822	0.574995
0.712772	1.313209	1.426473	17.795309	7.137537	0							0.713654	0.574995
0.713603	1.313183	1.428136	17.795357	7.145857	0							0.714486	0.574995
0.714435	1.313275	1.4298	17.795418	7.154177	0							0.715317	0.574995
0.715267	1.313074	1.431463	17.795471	7.162497	0							0.716149	0.574995
0.716099	1.313211	1.433127	17.79546	7.170816	0							0.716981	0.574995
0.716931	1.313841	1.43479	17.795362	7.179136	0							0.717813	0.574995
0.717762	1.313901	1.436454	17.795319	7.187456	0							0.718644	0.574995
0.718594	1.313716	1.438118	17.795372	7.195776	0							0.719476	0.574995
0.719426	1.3131	1.439781	17.795383	7.204096	0							0.720308	0.574995
0.720258	1.312346	1.441445	17.795349	7.212416	0							0.72114	0.574995
0.721089	1.311943	1.443108	17.79537	7.220736	0							0.721972	0.574995
0.721921	1.312242	1.444772	17.795412	7.229055	0							0.722803	0.574995
0.722753	1.313246	1.446436	17.795435	7.237375	0							0.723635	0.574995
0.723585	1.313597	1.448099	17.795368	7.245695	0							0.724467	0.574996
0.724416	1.313785	1.449763	17.795273	7.254015	0							0.725299	0.574996
0.725248	1.313944	1.451426	17.795237	7.262335	0							0.72613	0.574996
0.72608	1.313966	1.45309	17.795179	7.270655	0							0.726962	0.574996
0.726912	1.314023	1.454754	17.795122	7.278975	0							0.727794	0.574996
0.727744	1.314309	1.456417	17.795034	7.287294	0							0.728626	0.574996
0.728575	1.313727	1.458081	17.794945	7.295614	0							0.729457	0.574997
0.729407	1.312699	1.459744	17.794878	7.303934	0							0.730289	0.574997
0.730239	1.312305	1.461408	17.794834	7.312254	0							0.731121	0.574997
0.731071	1.311941	1.463071	17.794899	7.320574	0							0.731953	0.574997
0.731902	1.311122	1.464735	17.794977	7.328894	0							0.732784	0.574997
0.732734	1.310666	1.466399	17.794996	7.337214	0							0.733616	0.574998
0.733566	1.310499	1.468062	17.795008	7.345533	0							0.734448	0.574998
0.734398	1.310734	1.469726	17.794943	7.353853	0							0.73528	0.574998
0.735229	1.310952	1.471389	17.794905	7.362173	0							0.736111	0.574998
0.736061	1.310837	1.473053	17.794916	7.370492	0							0.736943	0.574998
0.736893	1.310682	1.474716	17.794922	7.378812	0							0.737775	0.574998
0.737725	1.310525	1.47638	17.794941	7.387132	0							0.738607	0.574999
0.738556	1.310129	1.478044	17.794922	7.395452	0							0.739439	0.574999
0.739388	1.309785	1.479707	17.794897	7.403772	0							0.74027	0.574999
0.74022	1.309525	1.481371	17.794888	7.412092	0							0.741102	0.574999
0.741052	1.309564	1.483034	17.794897	7.420412	0							0.741934	0.574999
0.741884	1.309836	1.484698	17.794867	7.428731	0							0.742766	0.575
0.742715	1.310413	1.486362	17.794825	7.437051	0							0.743597	0.575
0.743547	1.310842	1.488025	17.794794	7.445371	0							0.744429	0.575
0.744379	1.310797	1.489689	17.79476	7.453691	0							0.745261	0.575
0.745211	1.310427	1.491352	17.794781	7.462011	0							0.746093	0.575
0.746042	1.310172	1.493016	17.794867	7.470331	0							0.746924	0.575
0.746874	1.310016	1.494679	17.794914	7.478651	0							0.747756	0.575001
0.747706	1.309912	1.496343	17.794888	7.48697	0							0.748588	0.575001
0.748538	1.310194	1.498007	17.794855	7.49529	0							0.74942	0.575001
0.749369	1.310131	1.49967	17.794893	7.50361	0							0.750251	0.575001
0.750201	1.309991	1.501334	17.794912	7.51193	0							0.751083	0.575001
0.751033	1.309325	1.502997	17.794806	7.52025	0							0.751915	0.575001
0.751865	1.3092	1.504661	17.794729	7.52857	0							0.752747	0.575002
0.752696	1.309389	1.506325	17.794725	7.53689	0							0.753579	0.575002
0.753528	1.309234	1.507988	17.794687	7.545209	0							0.75441	0.575002
0.75436	1.309059	1.509652	17.794657	7.553529	0							0.755242	0.575002
0.755192	1.309065	1.511315	17.794632	7.561849	0							0.756074	0.575002
0.756023	1.308428	1.512979	17.794634	7.570168	0							0.756906	0.575002
0.756855	1.307827	1.514642	17.794662	7.578488	0							0.757737	0.575002
0.757687	1.308024	1.516306	17.794664	7.586808	0							0.758569	0.575002
0.758519	1.307672	1.51797	17.79467	7.595128	0							0.759401	0.575002
0.759351	1.307647	1.519633	17.79463	7.603448	0							0.760233	0.575002
0.760182	1.307859	1.521297	17.794575	7.611768	0							0.761064	0.575002
0.761014	1.308319	1.52296	17.794556	7.620088	0							0.761896	0.575002
0.761846	1.309205	1.524624	17.7946	7.628407	0							0.762728	0.575002
0.762678	1.310062	1.526288	17.794628	7.636727	0							0.76356	0.575002
0.763509	1.310534	1.527951	17.794626	7.645047	0							0.764391	0.575002
0.764341	1.310288	1.529615	17.794582	7.653367	0							0.765223	0.575002
0.765173	1.310042	1.531278	17.794561	7.661687	0							0.766055	0.575003
0.766005	1.310003	1.532942	17.794571	7.670007	0							0.766887	0.575003
0.766836	1.310218	1.534606	17.794577	7.678327	0							0.767719	0.575003
0.767668	1.309911	1.536269	17.794556	7.686646	0							0.76855	0.575003
0.7685	1.309338	1.537933	17.794504	7.694966	0							0.769382	0.575003
0.769332	1.308668	1.539596	17.79447	7.703286	0							0.770214	0.575004
0.770163	1.308149	1.54126	17.794405	7.711606	0							0.771046	0.575004
0.770995	1.308547	1.542923	17.794296	7.719926	0							0.771877	0.575004
0.771827	1.308842	1.544587	17.794207	7.728246	0							0.772709	0.575004
0.772659	1.309025	1.546251	17.794136	7.736566	0							0.773541	0.575004
0.773491	1.309398	1.547914	17.794121	7.744885	0							0.774373	0.575004
0.774322	1.309492	1.549578	17.794157	7.753205	0							0.775204	0.575004
0.775154	1.309169	1.551241	17.794128	7.761525	0							0.776036	0.575005
0.775986	1.308678	1.552905	17.794073	7.769845	0							0.776868	0.575005
0.776818	1.308229	1.554569	17.794083	7.778164	0							0.7777	0.575005
0.777649	1.307835	1.556232	17.794041	7.786484	0							0.778531	0.575005
0.778481	1.308035	1.557896	17.793995	7.794804	0							0.779363	0.575005
0.779313	1.307916	1.559559	17.793962	7.803124	0							0.780195	0.575005
0.780145	1.306861	1.561223	17.793917	7.811444	0							0.781027	0.575006
0.780976	1.306379	1.562886	17.793886	7.819764	0							0.781859	0.575006
0.781808	1.306258	1.56455	17.793854	7.828084	0							0.78269	0.575006
0.78264	1.305439	1.566214	17.793831	7.836403	0							0.783522	0.575006
0.783472	1.304537	1.567877	17.793787	7.844723	0							0.784354	0.575006
0.784303	1.303735	1.569541	17.793791	7.853043	0							0.785186	0.575006
0.785135	1.303082	1.571204	17.793819	7.861363	0							0.786017	0.575007
0.785967	1.303301	1.572868	17.793776	7.869683	0							0.786849	0.575007
0.786799	1.303881	1.574531	17.793812	7.878003	0							0.787681	0.575007
0.787631	1.303875	1.576195	17.793867	7.886322	0							0.788513	0.575007
0.788462	1.304	1.577859	17.793863	7.894642	0							0.789344	0.575007
0.789294	1.304551	1.579522	17.79388	7.902962	0							0.790176	0.575007
0.790126	1.304761	1.581186	17.793839	7.911282	0							0.791008	0.575008
0.790958	1.304469	1.582849	17.793812	7.919602	0							0.79184	0.575008
0.791789	1.304566	1.584513	17.793781	7.927922	0							0.792671	0.575008
0.792621	1.305008	1.586177	17.793747	7.936242	0							0.793503	0.575008
0.793453	1.305046	1.58784	17.793736	7.944561	0							0.794335	0.575008
0.794285	1.305019	1.589504	17.793713	7.952881	0							0.795167	0.575008
0.795116	1.305395	1.591167	17.793667	7.961201	0							0.795999	0.575009
0.795948	1.305549	1.592831	17.793606	7.969521	0							0.79683	0.575009
0.79678	1.30558	1.594494	17.793566	7.977841	0							0.797662	0.575009
0.797612	1.305649	1.596158	17.793558	7.98616	0							0.798494	0.575009
0.798443	1.305913	1.597822	17.79356	7.99448	0							0.799326	0.575009
0.799275	1.305466	1.599485	17.793608	8.0028	0							0.800157	0.575009
0.800107	1.304921	1.601149	17.793598	8.01112	0							0.800989	0.575009
0.800939	1.304763	1.602812	17.79352	8.01944	0							0.801821	0.57501
0.801771	1.304769	1.604476	17.793478	8.02776	0							0.802653	0.57501
0.802602	1.304657	1.60614	17.793501	8.036079	0							0.803484	0.57501
0.803434	1.304725	1.607803	17.793512	8.044399	0							0.804316	0.57501
0.804266	1.304559	1.609467	17.793484	8.052719	0							0.805148	0.57501
0.805098	1.304358	1.61113	17.793457	8.061039	0							0.80598	0.57501
0.805929	1.304233	1.612794	17.793514	8.069359	0							0.806811	0.57501
0.806761	1.30373	1.614457	17.793528	8.077679	0							0.807643	0.575011
0.807593	1.303334	1.616121	17.793589	8.085999	0							0.808475	0.575011
0.808425	1.302709	1.617785	17.793554	8.094318	0							0.809307	0.575011
0.809256	1.302319	1.619448	17.79352	8.102638	0							0.810139	0.575011
0.810088	1.301832	1.621112	17.793568	8.110958	0							0.81097	0.575011
0.81092	1.302503	1.622775	17.79355	8.119278	0							0.811802	0.575011
0.811752	1.303359	1.624439	17.793539	8.127598	0							0.812634	0.575012
0.812583	1.304258	1.626103	17.793581	8.135918	0							0.813466	0.575012
0.813415	1.304386	1.627766	17.793455	8.144238	0							0.814297	0.575012
0.814247	1.304886	1.62943	17.793301	8.152557	0							0.815129	0.575012
0.815079	1.304839	1.631093	17.793247	8.160877	0							0.815961	0.575012
0.815911	1.304633	1.632757	17.793272	8.169197	0							0.816793	0.575012
0.816742	1.304654	1.634421	17.793251	8.177517	0							0.817624	0.575012
0.817574	1.304444	1.636084	17.793215	8.185837	0							0.818456	0.575013
0.818406	1.304502	1.637748	17.793171	8.194157	0							0.819288	0.575013
0.819238	1.305676	1.639411	17.793108	8.202477	0							0.82012	0.575013
0.820069	1.30541	1.641075	17.792994	8.210796	0							0.820951	0.575013
0.820901	1.30457	1.642738	17.792936	8.219116	0							0.821783	0.575013
0.821733	1.305095	1.644402	17.792976	8.227436	0							0.822615	0.575013
0.822565	1.305125	1.646066	17.793016	8.235756	0							0.823447	0.575013
0.823396	1.304509	1.647729	17.793024	8.244076	0							0.824278	0.575014
0.824228	1.304774	1.649393	17.793049	8.252396	0							0.82511	0.575014
0.82506	1.306536	1.651056	17.793049	8.260715	0							0.825942	0.575014
0.825892	1.307771	1.65272	17.793015	8.269035	0							0.826774	0.575014
0.826723	1.308555	1.654384	17.793013	8.277355	0							0.827606	0.575014
0.827555	1.308625	1.656047	17.792927	8.285675	0							0.828437	0.575014
0.828387	1.308117	1.657711	17.792885	8.293995	0							0.829269	0.575014
0.829219	1.3079	1.659374	17.792904	8.302315	0							0.830101	0.575015
0.830051	1.307907	1.661038	17.79298	8.310634	0							0.830933	0.575015
0.830882	1.307478	1.662701	17.793007	8.318954	0							0.831764	0.575015
0.831714	1.306701	1.664365	17.792959	8.327273	0							0.832596	0.575015
0.832546	1.307086	1.666029	17.792959	8.335593	0							0.833428	0.575015
0.833378	1.307149	1.667692	17.793051	8.343913	0							0.83426	0.575015
0.834209	1.306935	1.669356	17.793169	8.352233	0							0.835091	0.575015
0.835041	1.306627	1.671019	17.793173	8.360553	0							0.835923	0.575016
0.835873	1.306214	1.672683	17.793205	8.368873	0							0.836755	0.575016
0.836705	1.305929	1.674346	17.793215	8.377192	0							0.837587	0.575016
0.837536	1.306287	1.67601	17.793213	8.385512	0							0.838418	0.575016
0.838368	1.305557	1.677674	17.79318	8.393832	0							0.83925	0.575016
0.8392	1.305691	1.679337	17.793154	8.402152	0							0.840082	0.575016
0.840032	1.305678	1.681001	17.793165	8.410472	0							0.840914	0.575016
0.840863	1.305791	1.682664	17.793127	8.418792	0							0.841746	0.575017
0.841695	1.30552	1.684328	17.793072	8.427112	0							0.842577	0.575017
0.842527	1.305242	1.685992	17.793066	8.435431	0							0.843409	0.575017
0.843359	1.305202	1.687655	17.793055	8.443751	0							0.844241	0.575017
0.84419	1.305184	1.689319	17.793018	8.452071	0							0.845073	0.575017
0.845022	1.304854	1.690982	17.793032	8.460391	0							0.845904	0.575017
0.845854	1.304072	1.692646	17.792973	8.468711	0							0.846736	0.575017
0.846686	1.303712	1.694309	17.792997	8.477031	0							0.847568	0.575018
0.847518	1.303576	1.695973	17.792917	8.485351	0							0.8484	0.575018
0.848349	1.304078	1.697637	17.792833	8.49367	0							0.849231	0.575018
0.849181	1.30428	1.6993	17.792789	8.50199	0							0.850063	0.575018
0.850013	1.304664	1.700964	17.792734	8.51031	0							0.850895	0.575018
0.850845	1.304453	1.702627	17.792706	8.51863	0							0.851727	0.575018
0.851676	1.304818	1.704291	17.79277	8.52695	0							0.852558	0.575018
0.852508	1.304381	1.705955	17.792795	8.53527	0							0.85339	0.575018
0.85334	1.303609	1.707618	17.792746	8.54359	0							0.854222	0.575019
0.854172	1.30251	1.709282	17.792749	8.551909	0							0.855054	0.575019
0.855003	1.302308	1.710945	17.79278	8.560229	0							0.855886	0.575019
0.855835	1.302233	1.712609	17.792746	8.568549	0							0.856717	0.575019
0.856667	1.302542	1.714272	17.792753	8.576869	0							0.857549	0.575019
0.857499	1.303161	1.715936	17.792805	8.585189	0							0.858381	0.575019
0.85833	1.3037	1.7176	17.792839	8.593509	0							0.859213	0.575019
0.859162	1.303962	1.719263	17.792822	8.601829	0							0.860044	0.575019
0.859994	1.304167	1.720927	17.792881	8.610148	0							0.860876	0.57502
0.860826	1.302729	1.72259	17.792953	8.618468	0							0.861708	0.57502
0.861658	1.302323	1.724254	17.793089	8.626788	0							0.86254	0.57502
0.862489	1.30249	1.725918	17.793179	8.635108	0							0.863371	0.57502
0.863321	1.302144	1.727581	17.793259	8.643428	0							0.864203	0.57502
0.864153	1.30273	1.729245	17.793276	8.651748	0							0.865035	0.57502
0.864985	1.302768	1.730908	17.793285	8.660068	0							0.865867	0.57502
0.865816	1.301703	1.732572	17.793278	8.668387	0							0.866699	0.57502
0.866648	1.300966	1.734236	17.793367	8.676707	0							0.86753	0.575021
0.86748	1.299451	1.735899	17.793444	8.685027	0							0.868362	0.575021
0.868312	1.299242	1.737563	17.793447	8.693347	0							0.869194	0.575021
0.869143	1.300108	1.739226	17.793507	8.701667	0							0.870026	0.575021
0.869975	1.30037	1.74089	17.793526	8.709987	0							0.870857	0.575021
0.870807	1.301072	1.742553	17.793547	8.718307	0							0.871689	0.575021
0.871639	1.300886	1.744217	17.793528	8.726626	0							0.872521	0.575021
0.87247	1.300941	1.745881	17.79356	8.734945	0							0.873353	0.575022
0.873302	1.301171	1.747544	17.793549	8.743265	0							0.874184	0.575022
0.874134	1.300735	1.749208	17.793581	8.751585	0							0.875016	0.575022
0.874966	1.300011	1.750871	17.793716	8.759905	0							0.875848	0.575022
0.875798	1.299501	1.752535	17.793793	8.768225	0							0.87668	0.575022
0.876629	1.299433	1.754199	17.793869	8.776545	0							0.877511	0.575022
0.877461	1.299849	1.755862	17.793982	8.784864	0							0.878343	0.575022
0.878293	1.299564	1.757526	17.79406	8.793184	0							0.879175	0.575022
0.879125	1.29898	1.759189	17.794231	8.801504	0							0.880007	0.575022
0.879956	1.299554	1.760853	17.794365	8.809824	0							0.880838	0.575023
0.880788	1.299492	1.762516	17.794518	8.818144	0							0.88167	0.575023
0.88162	1.299103	1.76418	17.79459	8.826464	0							0.882502	0.575023
0.882452	1.298753	1.765844	17.794659	8.834784	0							0.883334	0.575023
0.883283	1.298475	1.767507	17.794626	8.843103	0							0.884166	0.575023
0.884115	1.297953	1.769171	17.794659	8.851423	0							0.884997	0.575024
0.884947	1.297248	1.770834	17.794672	8.859743	0							0.885829	0.575024
0.885779	1.296981	1.772498	17.794735	8.868063	0							0.886661	0.575024
0.886611	1.296594	1.774161	17.794661	8.876383	0							0.887493	0.575024
0.887442	1.296612	1.775825	17.794659	8.884703	0							0.888324	0.575025
0.888274	1.296963	1.777489	17.794752	8.893023	0							0.889156	0.575025
0.889106	1.296514	1.779152	17.794802	8.901342	0							0.889988	0.575025
0.889938	1.295798	1.780816	17.794834	8.909662	0							0.89082	0.575025
0.890769	1.295912	1.782479	17.794912	8.917982	0							0.891651	0.575025
0.891601	1.295534	1.784143	17.79497	8.926302	0							0.892483	0.575025
0.892433	1.296215	1.785807	17.795078	8.934622	0							0.893315	0.575025
0.893265	1.296215	1.78747	17.795145	8.942942	0							0.894147	0.575025
0.894096	1.29604	1.789134	17.795179	8.951262	0							0.894978	0.575025
0.894928	1.295384	1.790797	17.795193	8.959581	0							0.89581	0.575025
0.89576	1.295404	1.792461	17.795193	8.967901	0							0.896642	0.575025
0.896592	1.295799	1.794124	17.795191	8.976221	0							0.897474	0.575025
0.897423	1.295571	1.795788	17.79517	8.984541	0							0.898306	0.575025
0.898255	1.295067	1.797452	17.795113	8.992861	0							0.899137	0.575025
0.899087	1.294799	1.799115	17.795099	9.001181	0							0.899969	0.575026
0.899919	1.294014	1.800779	17.795107	9.009501	0							0.900801	0.575026
0.90075	1.293499	1.802442	17.795097	9.01782	0							0.901633	0.575026
0.901582	1.293626	1.804106	17.795055	9.02614	0							0.902464	0.575026
0.902414	1.294452	1.80577	17.794945	9.03446	0							0.903296	0.575026
0.903246	1.295489	1.807433	17.794838	9.04278	0							0.904128	0.575027
0.904078	1.296152	1.809097	17.794701	9.0511	0							0.90496	0.575027
0.904909	1.296733	1.81076	17.794548	9.05942	0							0.905791	0.575027
0.905741	1.297198	1.812424	17.794546	9.067739	0							0.906623	0.575027
0.906573	1.296777	1.814088	17.794523	9.076059	0							0.907455	0.575027
0.907405	1.296983	1.815751	17.794474	9.084379	0							0.908287	0.575027
0.908236	1.296838	1.817415	17.794371	9.092699	0							0.909118	0.575027
0.909068	1.297691	1.819078	17.794336	9.101019	0							0.90995	0.575027
0.9099	1.297732	1.820742	17.794275	9.109339	0							0.910782	0.575027
0.910732	1.296682	1.822405	17.794157	9.117659	0							0.911614	0.575027
0.911563	1.296014	1.824069	17.794195	9.125978	0							0.912446	0.575027
0.912395	1.295665	1.825733	17.794193	9.134298	0							0.913277	0.575027
0.913227	1.295531	1.827396	17.794048	9.142618	0							0.914109	0.575027
0.914059	1.295133	1.82906	17.793974	9.150938	0							0.914941	0.575027
0.91489	1.2948	1.830723	17.793909	9.159257	0							0.915773	0.575028
0.915722	1.29457	1.832387	17.793816	9.167577	0							0.916604	0.575028
0.916554	1.295125	1.834051	17.793739	9.175897	0							0.917436	0.575028
0.917386	1.295722	1.835714	17.793661	9.184216	0							0.918268	0.575028
0.918218	1.29596	1.837378	17.793558	9.192536	0							0.9191	0.575028
0.919049	1.296139	1.839041	17.793383	9.200856	0							0.919931	0.575029
0.919881	1.296571	1.840705	17.793316	9.209176	0							0.920763	0.575029
0.920713	1.296358	1.842368	17.79332	9.217496	0							0.921595	0.575029
0.921545	1.296416	1.844032	17.793196	9.225816	0							0.922427	0.575029
0.922376	1.296504	1.845696	17.793108	9.234136	0							0.923258	0.575029
0.923208	1.297323	1.847359	17.792913	9.242455	0							0.92409	0.57503
0.92404	1.298004	1.849023	17.792747	9.250775	0							0.924922	0.57503
0.924872	1.298815	1.850686	17.792601	9.259095	0							0.925754	0.57503
0.925703	1.300086	1.85235	17.792334	9.267415	0							0.926585	0.57503
0.926535	1.299903	1.854014	17.792137	9.275735	0							0.927417	0.575031
0.927367	1.301346	1.855677	17.791933	9.284055	0							0.928249	0.575031
0.928199	1.301846	1.857341	17.791758	9.292375	0							0.929081	0.575031
0.92903	1.303207	1.859004	17.7915	9.300694	0							0.929913	0.575031
0.929862	1.302558	1.860668	17.791399	9.309014	0							0.930744	0.575031
0.930694	1.302972	1.862331	17.791193	9.317334	0							0.931576	0.575032
0.931526	1.303098	1.863995	17.790937	9.325654	0							0.932408	0.575032
0.932358	1.303386	1.865659	17.790785	9.333974	0							0.93324	0.575032
0.933189	1.303396	1.867322	17.79051	9.342294	0							0.934071	0.575032
0.934021	1.303563	1.868986	17.790173	9.350614	0							0.934903	0.575032
0.934853	1.303757	1.870649	17.789864	9.358933	0							0.935735	0.575032
0.935685	1.303488	1.872313	17.789734	9.367253	0							0.936567	0.575033
0.936516	1.30402	1.873976	17.789577	9.375573	0							0.937398	0.575033
0.937348	1.304758	1.87564	17.789461	9.383893	0							0.93823	0.575033
0.93818	1.304556	1.877304	17.789406	9.392213	0							0.939062	0.575033
0.939012	1.303659	1.878967	17.789423	9.400533	0							0.939894	0.575033
0.939843	1.30306	1.880631	17.789425	9.408853	0							0.940726	0.575033
0.940675	1.303404	1.882294	17.789429	9.417172	0							0.941557	0.575033
0.941507	1.302479	1.883958	17.789494	9.425492	0							0.942389	0.575033
0.942339	1.303742	1.885622	17.789444	9.433812	0							0.943221	0.575033
0.94317	1.304124	1.887285	17.789425	9.442132	0							0.944053	0.575033
0.944002	1.304501	1.888949	17.789389	9.450452	0							0.944884	0.575033
0.944834	1.304043	1.890612	17.789335	9.458772	0							0.945716	0.575033
0.945666	1.303279	1.892276	17.789228	9.467092	0							0.946548	0.575033
0.946497	1.303033	1.893939	17.78912	9.475411	0							0.94738	0.575033
0.947329	1.301867	1.895603	17.788986	9.483731	0							0.948211	0.575033
0.948161	1.302641	1.897267	17.788954	9.492051	0							0.949043	0.575034
0.948993	1.302873	1.89893	17.788881	9.500371	0							0.949875	0.575034
0.949825	1.302738	1.900594	17.788811	9.508691	0							0.950707	0.575034
0.950656	1.302118	1.902257	17.788784	9.517011	0							0.951538	0.575034
0.951488	1.301402	1.903921	17.788689	9.525331	0							0.95237	0.575034
0.95232	1.300985	1.905585	17.788614	9.53365	0							0.953202	0.575034
0.953152	1.300743	1.907248	17.788502	9.54197	0							0.954034	0.575035
0.953983	1.300507	1.908912	17.788469	9.55029	0							0.954866	0.575035
0.954815	1.300725	1.910575	17.788557	9.55861	0							0.955697	0.575035
0.955647	1.299706	1.912239	17.788429	9.56693	0							0.956529	0.575035
0.956479	1.299533	1.913903	17.788378	9.57525	0							0.957361	0.575035
0.95731	1.299574	1.915566	17.788389	9.58357	0							0.958193	0.575036
0.958142	1.299063	1.91723	17.788406	9.591888	0							0.959024	0.575036
0.958974	1.299082	1.918893	17.788471	9.600208	0							0.959856	0.575036
0.959806	1.298055	1.920557	17.788483	9.608528	0							0.960688	0.575036
0.960638	1.297314	1.92222	17.788429	9.616848	0							0.96152	0.575036
0.961469	1.297311	1.923884	17.788515	9.625168	0							0.962351	0.575036
0.962301	1.29708	1.925548	17.788454	9.633488	0							0.963183	0.575037
0.963133	1.296852	1.927211	17.788475	9.641808	0							0.964015	0.575037
0.963965	1.297354	1.928875	17.788565	9.650127	0							0.964847	0.575037
0.964796	1.296628	1.930538	17.788689	9.658447	0							0.965678	0.575037
0.965628	1.296606	1.932202	17.788668	9.666767	0							0.96651	0.575037
0.96646	1.297195	1.933866	17.788643	9.675087	0							0.967342	0.575037
0.967292	1.296121	1.935529	17.788681	9.683407	0							0.968174	0.575038
0.968123	1.297527	1.937193	17.788742	9.691727	0							0.969006	0.575038
0.968955	1.296511	1.938856	17.788748	9.700047	0							0.969837	0.575038
0.969787	1.296589	1.94052	17.788858	9.708366	0							0.970669	0.575038
0.970619	1.296426	1.942183	17.788948	9.716686	0							0.971501	0.575038
0.97145	1.297093	1.943847	17.789017	9.725006	0							0.972333	0.575038
0.972282	1.297797	1.945511	17.789116	9.733326	0							0.973164	0.575039
0.973114	1.298236	1.947174	17.789204	9.741646	0							0.973996	0.575039
0.973946	1.29792	1.948838	17.789339	9.749966	0							0.974828	0.575039
0.974778	1.298761	1.950501	17.789417	9.758286	0							0.97566	0.575039
0.975609	1.298357	1.952165	17.789381	9.766605	0							0.976491	0.575039
0.976441	1.297519	1.953829	17.789474	9.774925	0							0.977323	0.575039
0.977273	1.2981	1.955492	17.789461	9.783245	0							0.978155	0.575039
0.978105	1.297985	1.957156	17.789551	9.791565	0							0.978987	0.57504
0.978936	1.298189	1.958819	17.789541	9.799885	0							0.979818	0.57504
0.979768	1.298321	1.960483	17.789595	9.808205	0							0.98065	0.57504
0.9806	1.298675	1.962146	17.789574	9.816525	0							0.981482	0.57504
0.981432	1.299343	1.96381	17.789572	9.824844	0							0.982314	0.57504
0.982263	1.298637	1.965474	17.789705	9.833164	0							0.983145	0.57504
0.983095	1.298677	1.967137	17.789841	9.841484	0							0.983977	0.57504
0.983927	1.297261	1.968801	17.789961	9.849804	0							0.984809	0.575041
0.984759	1.296674	1.970464	17.790071	9.858124	0							0.985641	0.575041
0.98559	1.295739	1.972128	17.79018	9.866444	0							0.986473	0.575041
0.986422	1.295401	1.973792	17.790201	9.874763	0							0.987304	0.575041
0.987254	1.295167	1.975455	17.790148	9.883083	0							0.988136	0.575041
0.988086	1.294377	1.977119	17.790144	9.891403	0							0.988968	0.575041
0.988918	1.294091	1.978782	17.790255	9.899723	0							0.9898	0.575041
0.989749	1.293742	1.980446	17.790365	9.908043	0							0.990631	0.575042
0.990581	1.293826	1.982109	17.790434	9.916363	0							0.991463	0.575042
0.991413	1.292922	1.983773	17.790565	9.924683	0							0.992295	0.575042
0.992245	1.292	1.985437	17.790718	9.933002	0							0.993127	0.575042
0.993076	1.292172	1.9871	17.790792	9.941322	0							0.993958	0.575042
0.993908	1.29272	1.988764	17.790909	9.949642	0							0.99479	0.575042
0.99474	1.292373	1.990427	17.791082	9.957962	0							0.995622	0.575042
0.995572	1.292316	1.992091	17.791134	9.966282	0							0.996454	0.575043
0.996403	1.292185	1.993755	17.791281	9.974602	0							0.997285	0.575043
0.997235	1.292449	1.995418	17.791407	9.982922	0							0.998117	0.575043
0.998067	1.293071	1.997082	17.791443	9.991241	0							0.998949	0.575043
0.998899	1.292731	1.998745	17.791492	9.999561	0							0.999781	0.575043
0.99973	1.292761	2.000409	17.791498	10.007881	0							1.000612	0.575043
1.000562	1.29219	2.002073	17.79228	10.0162	0							1.001444	0.575043
1.001394	1.292301	2.003736	17.79495	10.02452	0							1.002276	0.575043
1.002226	1.292369	2.0054	17.797123	10.03284	0							1.003108	0.575043
1.003057	1.292315	2.007063	17.798914	10.04116	0							1.00394	0.575043
1.003889	1.292494	2.008727	17.800505	10.049479	0							1.004771	0.575043
1.004721	1.292285	2.01039	17.801983	10.057799	0							1.005603	0.575043
1.005553	1.291201	2.012054	17.803152	10.066119	0							1.006435	0.575043
1.006384	1.291397	2.013718	17.804136	10.074439	0							1.007267	0.575043
1.007216	1.290959	2.015381	17.804766	10.082759	0							1.008098	0.575043
1.008048	1.289886	2.017045	17.805237	10.091079	0							1.00893	0.575044
1.00888	1.289246	2.018708	17.80555	10.099399	0							1.009762	0.575044
1.009712	1.288657	2.020372	17.805761	10.107718	0							1.010594	0.575044
1.010543	1.288984	2.022035	17.805925	10.116038	0							1.011425	0.575044
1.011375	1.287608	2.023699	17.80604	10.124358	0							1.012257	0.575045
1.012207	1.286657	2.025363	17.806099	10.132678	0							1.013089	0.575045
1.013039	1.28532	2.027026	17.806122	10.140998	0							1.013921	0.575045
1.01387	1.283937	2.02869	17.806042	10.149318	0							1.014753	0.575045
1.014702	1.283834	2.030353	17.80582	10.157638	0							1.015584	0.575046
1.015534	1.284363	2.032017	17.805462	10.165957	0							1.016416	0.575046
1.016366	1.283275	2.03368	17.805038	10.174277	0							1.017248	0.575046
1.017197	1.28307	2.035344	17.804647	10.182597	0							1.01808	0.575046
1.018029	1.282998	2.037008	17.80423	10.190917	0							1.018911	0.575047
1.018861	1.28231	2.038671	17.803692	10.199237	0							1.019743	0.575047
1.019693	1.282318	2.040335	17.803167	10.207557	0							1.020575	0.575047
1.020525	1.281632	2.041998	17.802715	10.215877	0							1.021407	0.575047
1.021356	1.28104	2.043662	17.802198	10.224196	0							1.022238	0.575047
1.022188	1.280277	2.045326	17.801708	10.232516	0							1.02307	0.575048
1.02302	1.279675	2.046989	17.801228	10.240836	0							1.023902	0.575048
1.023852	1.279843	2.048653	17.800619	10.249156	0							1.024734	0.575048
1.024683	1.280029	2.050316	17.800051	10.257476	0							1.025565	0.575048
1.025515	1.280797	2.05198	17.799522	10.265796	0							1.026397	0.575048
1.026347	1.28131	2.053643	17.799013	10.274116	0							1.027229	0.575048
1.027179	1.281191	2.055307	17.798517	10.282435	0							1.028061	0.575048
1.02801	1.280866	2.056971	17.798042	10.290755	0							1.028893	0.575048
1.028842	1.280915	2.058634	17.797606	10.299075	0							1.029724	0.575048
1.029674	1.28162	2.060298	17.797146	10.307395	0							1.030556	0.575048
1.030506	1.28146	2.061961	17.796721	10.315715	0							1.031388	0.575048
1.031337	1.281962	2.063625	17.796234	10.324035	0							1.03222	0.575048
1.032169	1.282652	2.065289	17.79583	10.332355	0							1.033051	0.575048
1.033001	1.282902	2.066952	17.795433	10.340674	0							1.033883	0.575048
1.033833	1.28398	2.068616	17.79501	10.348994	0							1.034715	0.575048
1.034665	1.284082	2.070279	17.794657	10.357314	0							1.035547	0.575049
1.035496	1.283612	2.071943	17.794296	10.365634	0							1.036378	0.575049
1.036328	1.283804	2.073606	17.79393	10.373954	0							1.03721	0.575049
1.03716	1.28305	2.07527	17.793646	10.382274	0							1.038042	0.575049
1.037992	1.282931	2.076934	17.793356	10.390594	0							1.038874	0.575049
1.038823	1.282322	2.078597	17.793106	10.398913	0							1.039705	0.57505
1.039655	1.282437	2.080261	17.792828	10.407233	0							1.040537	0.57505
1.040487	1.282665	2.081924	17.792616	10.415553	0							1.041369	0.57505
1.041319	1.282724	2.083588	17.792431	10.423873	0							1.042201	0.57505
1.04215	1.283014	2.085252	17.792286	10.432193	0							1.043033	0.57505
1.042982	1.283351	2.086915	17.792179	10.440512	0							1.043864	0.575051
1.043814	1.28355	2.088579	17.79199	10.448832	0							1.044696	0.575051
1.044646	1.283331	2.090242	17.791817	10.457151	0							1.045528	0.575051
1.045477	1.283418	2.091906	17.791664	10.465471	0							1.04636	0.575051
1.046309	1.284204	2.09357	17.791565	10.473791	0							1.047191	0.575051
1.047141	1.284069	2.095233	17.791515	10.482111	0							1.048023	0.575051
1.047973	1.283518	2.096897	17.791534	10.490431	0							1.048855	0.575052
1.048805	1.282943	2.09856	17.791481	10.498751	0							1.049687	0.575052
1.049636	1.282675	2.100224	17.791481	10.507071	0							1.050518	0.575052
1.050468	1.283066	2.101887	17.791506	10.51539	0							1.05135	0.575052
1.0513	1.282294	2.103551	17.791552	10.52371	0							1.052182	0.575052
1.052132	1.281013	2.105215	17.791595	10.53203	0							1.053014	0.575052
1.052963	1.281624	2.106878	17.791603	10.54035	0							1.053845	0.575052
1.053795	1.282029	2.108542	17.791651	10.54867	0							1.054677	0.575053
1.054627	1.28198	2.110205	17.791706	10.55699	0							1.055509	0.575053
1.055459	1.282032	2.111869	17.791731	10.56531	0							1.056341	0.575053
1.05629	1.281868	2.113533	17.791759	10.573629	0							1.057172	0.575053
1.057122	1.281618	2.115196	17.791716	10.581949	0							1.058004	0.575053
1.057954	1.28171	2.11686	17.791655	10.590269	0							1.058836	0.575053
1.058786	1.280659	2.118523	17.791779	10.598589	0							1.059668	0.575053
1.059617	1.281162	2.120187	17.791843	10.606909	0							1.0605	0.575053
1.060449	1.281149	2.12185	17.791903	10.615229	0							1.061331	0.575053
1.061281	1.280958	2.123514	17.79204	10.623549	0							1.062163	0.575053
1.062113	1.281438	2.125178	17.792154	10.631868	0							1.062995	0.575053
1.062945	1.280905	2.126841	17.792198	10.640188	0							1.063827	0.575053
1.063776	1.281362	2.128505	17.792246	10.648508	0							1.064658	0.575053
1.064608	1.282012	2.130168	17.792334	10.656828	0							1.06549	0.575053
1.06544	1.281935	2.131832	17.792393	10.665148	0							1.066322	0.575053
1.066272	1.282297	2.133496	17.792435	10.673468	0							1.067154	0.575054
1.067103	1.28233	2.135159	17.792456	10.681787	0							1.067985	0.575054
1.067935	1.281114	2.136823	17.792498	10.690107	0							1.068817	0.575054
1.068767	1.281088	2.138486	17.792582	10.698427	0							1.069649	0.575055
1.069599	1.280613	2.14015	17.792635	10.706747	0							1.070481	0.575055
1.07043	1.280537	2.141814	17.792673	10.715067	0							1.071312	0.575055
1.071262	1.279008	2.143477	17.792706	10.723387	0							1.072144	0.575055
1.072094	1.279329	2.145141	17.792747	10.731707	0							1.072976	0.575056
1.072926	1.278964	2.146804	17.792782	10.740026	0							1.073808	0.575056
1.073757	1.278691	2.148468	17.792831	10.748346	0							1.07464	0.575056
1.074589	1.278488	2.150131	17.792868	10.756666	0							1.075471	0.575056
1.075421	1.278158	2.151795	17.792854	10.764986	0							1.076303	0.575056
1.076253	1.277818	2.153459	17.792843	10.773306	0							1.077135	0.575056
1.077084	1.277669	2.155122	17.79282	10.781626	0							1.077967	0.575056
1.077916	1.277772	2.156786	17.79282	10.789946	0							1.078798	0.575056
1.078748	1.278355	2.158449	17.792822	10.798265	0							1.07963	0.575056
1.07958	1.277946	2.160113	17.792849	10.806585	0							1.080462	0.575056
1.080412	1.278434	2.161777	17.792835	10.814905	0							1.081294	0.575056
1.081243	1.278172	2.16344	17.79287	10.823225	0							1.082125	0.575056
1.082075	1.277539	2.165104	17.792898	10.831545	0							1.082957	0.575056
1.082907	1.27775	2.166767	17.792864	10.839865	0							1.083789	0.575056
1.083739	1.277936	2.168431	17.792831	10.848185	0							1.084621	0.575056
1.08457	1.277531	2.170094	17.792839	10.856504	0							1.085452	0.575057
1.085402	1.276865	2.171758	17.792818	10.864823	0							1.086284	0.575057
1.086234	1.276448	2.173422	17.792793	10.873143	0							1.087116	0.575057
1.087066	1.27582	2.175085	17.79281	10.881463	0							1.087948	0.575057
1.087897	1.274775	2.176749	17.792835	10.889783	0							1.08878	0.575058
1.088729	1.274564	2.178412	17.792803	10.898103	0							1.089611	0.575058
1.089561	1.275088	2.180076	17.792747	10.906423	0							1.090443	0.575058
1.090393	1.275304	2.18174	17.79269	10.914742	0							1.091275	0.575058
1.091224	1.275835	2.183403	17.792612	10.923062	0							1.092107	0.575058
1.092056	1.27571	2.185067	17.792503	10.931382	0							1.092938	0.575058
1.092888	1.275651	2.18673	17.792393	10.939702	0							1.09377	0.575059
1.09372	1.275203	2.188394	17.792271	10.948022	0							1.094602	0.575059
1.094552	1.274793	2.190058	17.792158	10.956342	0							1.095434	0.575059
1.095383	1.2742	2.191721	17.792097	10.964662	0							1.096265	0.575059
1.096215	1.27366	2.193385	17.792013	10.972981	0							1.097097	0.575059
1.097047	1.273465	2.195048	17.791952	10.981301	0							1.097929	0.575059
1.097879	1.273447	2.196712	17.791912	10.989621	0							1.098761	0.57506
1.09871	1.273526	2.198375	17.791847	10.997941	0							1.099592	0.57506
1.099542	1.273541	2.200039	17.791752	11.006261	0							1.100424	0.57506
1.100374	1.274567	2.201703	17.791641	11.014581	0							1.101256	0.57506
1.101206	1.274386	2.203366	17.791458	11.022901	0							1.102088	0.57506
1.102037	1.27439	2.20503	17.791315	11.03122	0							1.102919	0.575061
1.102869	1.27447	2.206693	17.791231	11.03954	0							1.103751	0.575061
1.103701	1.274141	2.208357	17.791176	11.04786	0							1.104583	0.575061
1.104533	1.274998	2.21002	17.791157	11.05618	0							1.105415	0.575061
1.105364	1.274981	2.211684	17.791119	11.0645	0							1.106247	0.575062
1.106196	1.274994	2.213348	17.791115	11.07282	0							1.107078	0.575062
1.107028	1.274436	2.215011	17.791096	11.08114	0							1.10791	0.575062
1.10786	1.273639	2.216675	17.791037	11.089459	0							1.108742	0.575062
1.108692	1.27282	2.218338	17.791065	11.097779	0							1.109574	0.575062
1.109523	1.272948	2.220002	17.791134	11.106099	0							1.110405	0.575062
1.110355	1.27257	2.221665	17.791168	11.114419	0							1.111237	0.575062
1.111187	1.272555	2.223329	17.791204	11.122739	0							1.112069	0.575062
1.112019	1.272224	2.224993	17.791292	11.131059	0							1.112901	0.575062
1.11285	1.272564	2.226656	17.791323	11.139379	0							1.113732	0.575062
1.113682	1.271873	2.22832	17.791311	11.147698	0							1.114564	0.575062
1.114514	1.270841	2.229983	17.791279	11.156018	0							1.115396	0.575062
1.115346	1.270432	2.231647	17.791286	11.164338	0							1.116228	0.575062
1.116177	1.270579	2.23331	17.791323	11.172658	0							1.117059	0.575062
1.117009	1.270268	2.234974	17.791304	11.180978	0							1.117891	0.575063
1.117841	1.270146	2.236638	17.791288	11.189298	0							1.118723	0.575063
1.118673	1.270575	2.238301	17.791374	11.197618	0							1.119555	0.575063
1.119504	1.270283	2.239965	17.791458	11.205937	0							1.120387	0.575063
1.120336	1.270155	2.241628	17.791513	11.214257	0							1.121218	0.575064
1.121168	1.270662	2.243292	17.791542	11.222577	0							1.12205	0.575064
1.122	1.270535	2.244956	17.791569	11.230897	0							1.122882	0.575064
1.122831	1.270276	2.246619	17.791567	11.239217	0							1.123714	0.575064
1.123663	1.269717	2.248283	17.791563	11.247537	0							1.124545	0.575064
1.124495	1.268776	2.249946	17.791559	11.255857	0							1.125377	0.575064
1.125327	1.268148	2.25161	17.791494	11.264176	0							1.126209	0.575064
1.126159	1.26749	2.253273	17.791389	11.272496	0							1.127041	0.575064
1.12699	1.267369	2.254937	17.791313	11.280816	0							1.127872	0.575064
1.127822	1.267793	2.256601	17.791292	11.289135	0							1.128704	0.575064
1.128654	1.268156	2.258264	17.791229	11.297455	0							1.129536	0.575064
1.129486	1.268301	2.259928	17.791151	11.305775	0							1.130368	0.575064
1.130317	1.268314	2.261591	17.791094	11.314095	0							1.131199	0.575064
1.131149	1.268003	2.263255	17.790995	11.322414	0							1.132031	0.575064
1.131981	1.267764	2.264919	17.790926	11.330734	0							1.132863	0.575064
1.132813	1.266648	2.266582	17.790907	11.339054	0							1.133695	0.575065
1.133644	1.265499	2.268246	17.790876	11.347374	0							1.134526	0.575065
1.134476	1.265453	2.269909	17.790812	11.355694	0							1.135358	0.575065
1.135308	1.265935	2.271573	17.790768	11.364014	0							1.13619	0.575065
1.13614	1.266003	2.273237	17.790745	11.372334	0							1.137022	0.575066
1.136971	1.265857	2.2749	17.790678	11.380653	0							1.137854	0.575066
1.137803	1.266153	2.276564	17.790583	11.388973	0							1.138685	0.575066
1.138635	1.266374	2.278227	17.790474	11.397293	0							1.139517	0.575066
1.139467	1.266136	2.279891	17.790411	11.405613	0							1.140349	0.575066
1.140299	1.26528	2.281554	17.790434	11.413933	0							1.141181	0.575067
1.14113	1.264201	2.283218	17.790415	11.422253	0							1.142012	0.575067
1.141962	1.263197	2.284882	17.790426	11.430573	0							1.142844	0.575067
1.142794	1.262555	2.286545	17.790426	11.438892	0							1.143676	0.575067
1.143626	1.261634	2.288209	17.790377	11.447212	0							1.144508	0.575068
1.144457	1.261021	2.289872	17.790371	11.455532	0							1.145339	0.575068
1.145289	1.260769	2.291536	17.790428	11.463852	0							1.146171	0.575068
1.146121	1.25974	2.2932	17.790506	11.472172	0							1.147003	0.575068
1.146953	1.258605	2.294863	17.790585	11.480492	0							1.147835	0.575069
1.147784	1.257552	2.296527	17.7906	11.488811	0							1.148667	0.575069
1.148616	1.257337	2.29819	17.790636	11.497131	0							1.149498	0.575069
1.149448	1.257745	2.299854	17.790733	11.505451	0							1.15033	0.575069
1.15028	1.258351	2.301517	17.790844	11.513771	0							1.151162	0.575069
1.151111	1.258286	2.303181	17.790951	11.522091	0							1.151994	0.575069
1.151943	1.258415	2.304845	17.79097	11.530411	0							1.152825	0.575069
1.152775	1.258933	2.306508	17.790955	11.538731	0							1.153657	0.575069
1.153607	1.259331	2.308172	17.791014	11.54705	0							1.154489	0.575069
1.154439	1.259738	2.309835	17.791098	11.55537	0							1.155321	0.575069
1.15527	1.260175	2.311499	17.791134	11.56369	0							1.156152	0.575069
1.156102	1.260843	2.313163	17.791191	11.57201	0							1.156984	0.575069
1.156934	1.261023	2.314826	17.791304	11.58033	0							1.157816	0.575069
1.157766	1.261067	2.31649	17.79141	11.58865	0							1.158648	0.575069
1.158597	1.261219	2.318153	17.791485	11.59697	0							1.159479	0.575069
1.159429	1.261143	2.319817	17.791582	11.605289	0							1.160311	0.57507
1.160261	1.259805	2.321481	17.791695	11.613609	0							1.161143	0.57507
1.161093	1.259495	2.323144	17.791807	11.621929	0							1.161975	0.57507
1.161924	1.259861	2.324808	17.791977	11.630249	0							1.162807	0.57507
1.162756	1.260503	2.326471	17.792122	11.638569	0							1.163638	0.575071
1.163588	1.260703	2.328135	17.792194	11.646889	0							1.16447	0.575071
1.16442	1.260329	2.329798	17.792246	11.655209	0							1.165302	0.575071
1.165251	1.260739	2.331462	17.792252	11.663528	0							1.166134	0.575071
1.166083	1.261379	2.333126	17.792305	11.671848	0							1.166965	0.575072
1.166915	1.261398	2.334789	17.792412	11.680168	0							1.167797	0.575072
1.167747	1.262286	2.336453	17.79249	11.688488	0							1.168629	0.575072
1.168579	1.262641	2.338116	17.792526	11.696808	0							1.169461	0.575072
1.16941	1.261902	2.33978	17.792545	11.705128	0							1.170292	0.575073
1.170242	1.261754	2.341444	17.792568	11.713447	0							1.171124	0.575073
1.171074	1.261897	2.343107	17.792633	11.721766	0							1.171956	0.575073
1.171906	1.261573	2.344771	17.792717	11.730086	0							1.172788	0.575073
1.172737	1.26056	2.346434	17.792774	11.738406	0							1.17362	0.575073
1.173569	1.259642	2.348098	17.79282	11.746726	0							1.174451	0.575073
1.174401	1.260011	2.349761	17.792866	11.755046	0							1.175283	0.575073
1.175233	1.260523	2.351425	17.792892	11.763366	0							1.176115	0.575073
1.176064	1.261047	2.353089	17.792933	11.771686	0							1.176947	0.575073
1.176896	1.260879	2.354752	17.793005	11.780005	0							1.177778	0.575073
1.177728	1.261055	2.356416	17.793077	11.788325	0							1.17861	0.575073
1.17856	1.260285	2.358079	17.793158	11.796645	0							1.179442	0.575073
1.179392	1.260149	2.359743	17.793242	11.804965	0							1.180274	0.575073
1.180223	1.259849	2.361407	17.793327	11.813285	0							1.181105	0.575073
1.181055	1.259284	2.36307	17.793348	11.821605	0							1.181937	0.575074
1.181887	1.259186	2.364734	17.7934	11.829925	0							1.182769	0.575074
1.182719	1.259112	2.366397	17.793465	11.838244	0							1.183601	0.575074
1.18355	1.259184	2.368061	17.793558	11.846564	0							1.184432	0.575074
1.184382	1.259238	2.369725	17.79364	11.854884	0							1.185264	0.575075
1.185214	1.259364	2.371388	17.793789	11.863204	0							1.186096	0.575075
1.186046	1.259665	2.373052	17.793959	11.871524	0							1.186928	0.575075
1.186877	1.259622	2.374715	17.794102	11.879844	0							1.18776	0.575075
1.187709	1.260016	2.376379	17.794209	11.888164	0							1.188591	0.575076
1.188541	1.260663	2.378042	17.794302	11.896483	0							1.189423	0.575076
1.189373	1.260906	2.379706	17.794392	11.904803	0							1.190255	0.575076
1.190204	1.260497	2.38137	17.794451	11.913123	0							1.191087	0.575076
1.191036	1.259952	2.383033	17.794523	11.921443	0							1.191918	0.575076
1.191868	1.258923	2.384697	17.79467	11.929763	0							1.19275	0.575076
1.1927	1.258466	2.38636	17.794752	11.938083	0							1.193582	0.575076
1.193532	1.258213	2.388024	17.794769	11.946403	0							1.194414	0.575076
1.194363	1.257356	2.389688	17.794865	11.954722	0							1.195245	0.575076
1.195195	1.256632	2.391351	17.794893	11.963042	0							1.196077	0.575076
1.196027	1.256197	2.393015	17.79493	11.971362	0							1.196909	0.575076
1.196859	1.256136	2.394678	17.794964	11.979682	0							1.197741	0.575076
1.19769	1.255785	2.396342	17.795033	11.988002	0							1.198572	0.575076
1.198522	1.254997	2.398005	17.795084	11.996322	0							1.199404	0.575076
1.199354	1.25454	2.399669	17.795073	12.004642	0							1.200236	0.575077
1.200186	1.254595	2.401333	17.795044	12.012961	0							1.201068	0.575077
1.201017	1.254365	2.402996	17.795076	12.021281	0							1.201899	0.575077
1.201849	1.254418	2.40466	17.795155	12.029601	0							1.202731	0.575077
1.202681	1.254357	2.406323	17.79524	12.037921	0							1.203563	0.575078
1.203513	1.253452	2.407987	17.795326	12.046241	0							1.204395	0.575078
1.204344	1.252207	2.40965	17.795395	12.054561	0							1.205227	0.575078
1.205176	1.251308	2.411314	17.795488	12.062881	0							1.206058	0.575079
1.206008	1.251303	2.412978	17.795492	12.0712	0							1.20689	0.575079
1.20684	1.250749	2.414641	17.795525	12.07952	0							1.207722	0.575079
1.207672	1.249642	2.416305	17.795593	12.08784	0							1.208554	0.575079
1.208503	1.24869	2.417968	17.795633	12.09616	0							1.209385	0.57508
1.209335	1.247955	2.419632	17.795691	12.10448	0							1.210217	0.57508
1.210167	1.247607	2.421295	17.795824	12.1128	0							1.211049	0.57508
1.210999	1.247645	2.422959	17.795893	12.121119	0							1.211881	0.575081
1.21183	1.247058	2.424623	17.795948	12.129439	0							1.212712	0.575081
1.212662	1.24583	2.426286	17.795931	12.137759	0							1.213544	0.575081
1.213494	1.245496	2.42795	17.795929	12.146078	0							1.214376	0.575081
1.214326	1.246193	2.429613	17.795975	12.154398	0							1.215208	0.575081
1.215157	1.246213	2.431277	17.795994	12.162718	0							1.216039	0.575081
1.215989	1.245414	2.432941	17.796028	12.171038	0							1.216871	0.575081
1.216821	1.245145	2.434604	17.796045	12.179358	0							1.217703	0.575081
1.217653	1.245009	2.436268	17.79608	12.187677	0							1.218535	0.575081
1.218484	1.244672	2.437931	17.796097	12.195997	0							1.219367	0.575081
1.219316	1.244036	2.439595	17.796051	12.204317	0							1.220198	0.575081
1.220148	1.243731	2.441258	17.796043	12.212637	0							1.22103	0.575081
1.22098	1.243528	2.442922	17.79603	12.220957	0							1.221862	0.575081
1.221811	1.243722	2.444586	17.79598	12.229277	0							1.222694	0.575081
1.222643	1.244049	2.446249	17.796055	12.237597	0							1.223525	0.575082
1.223475	1.243683	2.447913	17.796116	12.245916	0							1.224357	0.575082
1.224307	1.243465	2.449576	17.796171	12.254236	0							1.225189	0.575082
1.225139	1.243257	2.45124	17.796206	12.262556	0							1.226021	0.575083
1.22597	1.242873	2.452904	17.796099	12.270876	0							1.226852	0.575083
1.226802	1.24178	2.454567	17.796045	12.279196	0							1.227684	0.575083
1.227634	1.240714	2.456231	17.796051	12.287516	0							1.228516	0.575084
1.228466	1.24038	2.457894	17.79603	12.295835	0							1.229348	0.575084
1.229297	1.24005	2.459558	17.796028	12.304155	0							1.230179	0.575084
1.230129	1.239505	2.461221	17.796017	12.312475	0							1.231011	0.575085
1.230961	1.239292	2.462885	17.795938	12.320795	0							1.231843	0.575085
1.231793	1.23938	2.464549	17.795862	12.329115	0							1.232675	0.575085
1.232624	1.239816	2.466212	17.795818	12.337435	0							1.233507	0.575086
1.233456	1.240155	2.467876	17.795763	12.345755	0							1.234338	0.575086
1.234288	1.23993	2.469539	17.795668	12.354074	0							1.23517	0.575086
1.23512	1.23936	2.471203	17.795588	12.362394	0							1.236002	0.575087
1.235951	1.23859	2.472867	17.795582	12.370714	0							1.236834	0.575087
1.236783	1.238297	2.47453	17.795551	12.379034	0							1.237665	0.575087
1.237615	1.237777	2.476194	17.795471	12.387354	0							1.238497	0.575088
1.238447	1.236782	2.477857	17.795475	12.395674	0							1.239329	0.575088
1.239279	1.236304	2.479521	17.795412	12.403994	0							1.240161	0.575088
1.24011	1.235952	2.481184	17.795378	12.412313	0							1.240992	0.575088
1.240942	1.235751	2.482848	17.795403	12.420633	0							1.241824	0.575088
1.241774	1.235007	2.484512	17.795393	12.428953	0							1.242656	0.575088
1.242606	1.234582	2.486175	17.795311	12.437273	0							1.243488	0.575088
1.243437	1.234079	2.487839	17.795303	12.445593	0							1.244319	0.575088
1.244269	1.233077	2.489502	17.795288	12.453913	0							1.245151	0.575088
1.245101	1.232316	2.491166	17.795126	12.462233	0							1.245983	0.575088
1.245933	1.231595	2.49283	17.795097	12.470552	0							1.246815	0.575088
1.246764	1.23192	2.494493	17.79513	12.478872	0							1.247646	0.575088
1.247596	1.232385	2.496157	17.795137	12.487192	0							1.248478	0.575088
1.248428	1.232899	2.49782	17.795153	12.495512	0							1.24931	0.575089
1.24926	1.233214	2.499484	17.795094	12.503832	0							1.250142	0.575089
1.250091	1.233711	2.501148	17.79512	12.512152	0							1.250974	0.575089
1.250923	1.233277	2.502811	17.795164	12.520472	0							1.251805	0.57509
1.251755	1.232346	2.504475	17.795195	12.528791	0							1.252637	0.57509
1.252587	1.231538	2.506138	17.795271	12.537111	0							1.253469	0.57509
1.253419	1.231434	2.507802	17.795258	12.545431	0							1.254301	0.575091
1.25425	1.230604	2.509465	17.795252	12.553751	0							1.255132	0.575091
1.255082	1.229973	2.511129	17.795269	12.562071	0							1.255964	0.575091
1.255914	1.228994	2.512793	17.795277	12.57039	0							1.256796	0.575091
1.256746	1.228159	2.514456	17.795263	12.57871	0							1.257628	0.575091
1.257577	1.228409	2.51612	17.795219	12.587029	0							1.258459	0.575091
1.258409	1.228945	2.517783	17.795216	12.595349	0							1.259291	0.575091
1.259241	1.228619	2.519447	17.795246	12.603669	0							1.260123	0.575091
1.260073	1.228389	2.521111	17.795204	12.611989	0							1.260955	0.575091
1.260904	1.228397	2.522774	17.795254	12.620309	0							1.261786	0.575091
1.261736	1.228259	2.524438	17.795273	12.628629	0							1.262618	0.575091
1.262568	1.228418	2.526101	17.795351	12.636949	0							1.26345	0.575091
1.2634	1.22728	2.527765	17.795334	12.645268	0							1.264282	0.575091
1.264231	1.225264	2.529428	17.79534	12.653588	0							1.265114	0.575092
1.265063	1.224438	2.531092	17.795315	12.661908	0							1.265945	0.575092
1.265895	1.224044	2.532756	17.79529	12.670228	0							1.266777	0.575093
1.266727	1.224208	2.534419	17.795263	12.678548	0							1.267609	0.575093
1.267558	1.223969	2.536083	17.795324	12.686868	0							1.268441	0.575093
1.26839	1.224765	2.537746	17.795279	12.695188	0							1.269272	0.575094
1.269222	1.225309	2.53941	17.795286	12.703507	0							1.270104	0.575094
1.270054	1.224713	2.541074	17.79529	12.711827	0							1.270936	0.575095
1.270886	1.223626	2.542737	17.795259	12.720147	0							1.271768	0.575095
1.271717	1.222988	2.544401	17.795275	12.728467	0							1.272599	0.575095
1.272549	1.222511	2.546064	17.795273	12.736787	0							1.273431	0.575096
1.273381	1.222022	2.547728	17.795197	12.745107	0							1.274263	0.575096
1.274213	1.221262	2.549392	17.795197	12.753427	0							1.275095	0.575097
1.275044	1.220856	2.551055	17.795177	12.761746	0							1.275926	0.575097
1.275876	1.220665	2.552719	17.795071	12.770066	0							1.276758	0.575097
1.276708	1.220622	2.554382	17.795015	12.778386	0							1.27759	0.575098
1.27754	1.220696	2.556046	17.795025	12.786706	0							1.278422	0.575098
1.278371	1.220556	2.557709	17.794966	12.795026	0							1.279254	0.575099
1.279203	1.220694	2.559373	17.794859	12.803346	0							1.280085	0.575099
1.280035	1.221134	2.561037	17.794842	12.811666	0							1.280917	0.575099
1.280867	1.221286	2.5627	17.794827	12.819985	0							1.281749	0.575099
1.281698	1.221446	2.564364	17.794743	12.828305	0							1.282581	0.575099
1.28253	1.221188	2.566027	17.794682	12.836625	0							1.283412	0.575099
1.283362	1.220587	2.567691	17.794645	12.844945	0							1.284244	0.575099
1.284194	1.220204	2.569355	17.794609	12.853265	0							1.285076	0.575099
1.285026	1.220449	2.571018	17.794603	12.861585	0							1.285908	0.575099
1.285857	1.221233	2.572682	17.794613	12.869905	0							1.286739	0.575099
1.286689	1.221566	2.574345	17.794636	12.878224	0							1.287571	0.575099
1.287521	1.221626	2.576009	17.794666	12.886544	0							1.288403	0.575099
1.288353	1.220316	2.577672	17.794649	12.894864	0							1.289235	0.575099
1.289184	1.218704	2.579336	17.794626	12.903184	0							1.290066	0.5751
1.290016	1.217648	2.581	17.794659	12.911504	0							1.290898	0.5751
1.290848	1.217179	2.582663	17.794762	12.919824	0							1.29173	0.575101
1.29168	1.215898	2.584327	17.794802	12.928144	0							1.292562	0.575101
1.292511	1.215755	2.58599	17.794727	12.936463	0							1.293393	0.575102
1.293343	1.215582	2.587654	17.794802	12.944783	0							1.294225	0.575102
1.294175	1.216065	2.589318	17.794806	12.953103	0							1.295057	0.575103
1.295007	1.215633	2.590981	17.794827	12.961423	0							1.295889	0.575103
1.295838	1.216786	2.592645	17.794844	12.969743	0							1.296721	0.575104
1.29667	1.217252	2.594308	17.794849	12.978063	0							1.297552	0.575104
1.297502	1.217301	2.595972	17.794798	12.986382	0							1.298384	0.575104
1.298334	1.217755	2.597635	17.794775	12.994701	0							1.299216	0.575104
1.299166	1.218154	2.599299	17.794813	13.003021	0							1.300048	0.575104
1.299997	1.217597	2.600963	17.794762	13.011341	0							1.300879	0.575104
1.300829	1.216692	2.602626	17.79472	13.019661	0							1.301711	0.575104
1.301661	1.215885	2.60429	17.794632	13.027981	0							1.302543	0.575104
1.302493	1.21488	2.605953	17.794497	13.036301	0							1.303375	0.575104
1.303324	1.215287	2.607617	17.794445	13.044621	0							1.304206	0.575104
1.304156	1.214755	2.60928	17.794415	13.05294	0							1.305038	0.575104
1.304988	1.215064	2.610944	17.794348	13.06126	0							1.30587	0.575104
1.30582	1.216464	2.612608	17.794306	13.06958	0							1.306702	0.575104
1.306651	1.21636	2.614271	17.794312	13.0779	0							1.307534	0.575105
1.307483	1.216046	2.615935	17.794275	13.08622	0							1.308365	0.575105
1.308315	1.215302	2.617598	17.794304	13.09454	0							1.309197	0.575106
1.309147	1.215515	2.619262	17.794338	13.102859	0							1.310029	0.575106
1.309978	1.214887	2.620926	17.794254	13.111179	0							1.310861	0.575107
1.31081	1.214198	2.622589	17.79426	13.119499	0							1.311692	0.575107
1.311642	1.213524	2.624253	17.794178	13.127819	0							1.312524	0.575108
1.312474	1.212775	2.625916	17.794134	13.136139	0							1.313356	0.575108
1.313305	1.21263	2.62758	17.794058	13.144459	0							1.314188	0.575109
1.314137	1.21261	2.629243	17.794104	13.152779	0							1.315019	0.575109
1.314969	1.212741	2.630907	17.794127	13.161098	0							1.315851	0.57511
1.315801	1.212784	2.632571	17.794102	13.169418	0							1.316683	0.57511
1.316633	1.212344	2.634234	17.794109	13.177738	0							1.317515	0.575111
1.317464	1.211997	2.635898	17.79413	13.186058	0							1.318347	0.575111
1.318296	1.211638	2.637561	17.794155	13.194378	0							1.319178	0.575112
1.319128	1.211848	2.639225	17.794329	13.202698	0							1.32001	0.575112
1.31996	1.21171	2.640888	17.794394	13.211018	0							1.320842	0.575113
1.320791	1.211593	2.642552	17.794455	13.219337	0							1.321674	0.575113
1.321623	1.210779	2.644216	17.794458	13.227657	0							1.322505	0.575114
1.322455	1.210244	2.645879	17.794521	13.235977	0							1.323337	0.575114
1.323287	1.20905	2.647543	17.79446	13.244297	0							1.324169	0.575114
1.324118	1.208406	2.649206	17.794516	13.252617	0							1.325001	0.575114
1.32495	1.208647	2.65087	17.794586	13.260937	0							1.325832	0.575114
1.325782	1.208349	2.652534	17.794691	13.269257	0							1.326664	0.575114
1.326614	1.208018	2.654197	17.794725	13.277576	0							1.327496	0.575114
1.327446	1.207092	2.655861	17.794777	13.285896	0							1.328328	0.575114
1.328277	1.206965	2.657524	17.79476	13.294216	0							1.329159	0.575114
1.329109	1.207246	2.659188	17.794758	13.302536	0							1.329991	0.575114
1.329941	1.206901	2.660851	17.794737	13.310856	0							1.330823	0.575114
1.330773	1.206746	2.662515	17.794674	13.319176	0							1.331655	0.575115
1.331604	1.206173	2.664179	17.794735	13.327496	0							1.332487	0.575115
1.332436	1.205846	2.665842	17.79476	13.335815	0							1.333318	0.575116
1.333268	1.205641	2.667506	17.794815	13.344135	0							1.33415	0.575116
1.3341	1.205361	2.669169	17.79491	13.352455	0							1.334982	0.575117
1.334931	1.204977	2.670833	17.794888	13.360775	0							1.335814	0.575117
1.335763	1.204406	2.672497	17.79492	13.369095	0							1.336645	0.575118
1.336595	1.203659	2.67416	17.794905	13.377415	0							1.337477	0.575118
1.337427	1.20298	2.675824	17.794907	13.385735	0							1.338309	0.575119
1.338259	1.2023	2.677487	17.79487	13.394054	0							1.339141	0.57512
1.33909	1.201278	2.679151	17.794931	13.402374	0							1.339972	0.57512
1.339922	1.201164	2.680815	17.79504	13.410694	0							1.340804	0.57512
1.340754	1.200605	2.682478	17.795113	13.419013	0							1.341636	0.57512
1.341586	1.200161	2.684142	17.795015	13.427333	0							1.342468	0.57512
1.342417	1.200119	2.685805	17.795158	13.435653	0							1.343299	0.57512
1.343249	1.199336	2.687469	17.795252	13.443973	0							1.344131	0.57512
1.344081	1.199515	2.689132	17.79525	13.452292	0							1.344963	0.57512
1.344913	1.198379	2.690796	17.795231	13.460612	0							1.345795	0.57512
1.345744	1.197881	2.69246	17.795244	13.468932	0							1.346627	0.57512
1.346576	1.198025	2.694123	17.795279	13.477252	0							1.347458	0.57512
1.347408	1.197988	2.695787	17.795189	13.485572	0							1.34829	0.57512
1.34824	1.197295	2.69745	17.795155	13.493892	0							1.349122	0.575121
1.349071	1.197703	2.699114	17.795143	13.502212	0							1.349954	0.575121
1.349903	1.197396	2.700778	17.795099	13.510531	0							1.350785	0.575122
1.350735	1.19603	2.702441	17.795038	13.518851	0							1.351617	0.575123
1.351567	1.196202	2.704105	17.794992	13.527171	0							1.352449	0.575123
1.352399	1.195621	2.705768	17.794945	13.535491	0							1.353281	0.575124
1.35323	1.195287	2.707432	17.794941	13.543811	0							1.354112	0.575124
1.354062	1.195677	2.709095	17.794964	13.552131	0							1.354944	0.575125
1.354894	1.195471	2.710759	17.794851	13.560451	0							1.355776	0.575126
1.355726	1.194452	2.712423	17.794775	13.56877	0							1.356608	0.575126
1.356557	1.193835	2.714086	17.79468	13.57709	0							1.357439	0.575127
1.357389	1.192519	2.71575	17.794611	13.58541	0							1.358271	0.575127
1.358221	1.192192	2.717413	17.794508	13.59373	0							1.359103	0.575128
1.359053	1.191693	2.719077	17.794497	13.60205	0							1.359935	0.575129
1.359884	1.191031	2.720741	17.794516	13.61037	0							1.360766	0.575129
1.360716	1.190415	2.722404	17.794512	13.61869	0							1.361598	0.57513
1.361548	1.18934	2.724068	17.794535	13.627009	0							1.36243	0.575131
1.36238	1.188696	2.725731	17.794556	13.635329	0							1.363262	0.575131
1.363211	1.188512	2.727395	17.794641	13.643649	0							1.364094	0.575132
1.364043	1.187918	2.729059	17.794645	13.651969	0							1.364925	0.575132
1.364875	1.188803	2.730722	17.794676	13.660289	0							1.365757	0.575132
1.365707	1.188697	2.732386	17.794661	13.668609	0							1.366589	0.575132
1.366539	1.188277	2.734049	17.794632	13.676929	0							1.367421	0.575132
1.36737	1.187795	2.735713	17.794636	13.685248	0							1.368252	0.575132
1.368202	1.188629	2.737376	17.794689	13.693568	0							1.369084	0.575132
1.369034	1.188471	2.73904	17.794687	13.701888	0							1.369916	0.575132
1.369866	1.188016	2.740704	17.794693	13.710208	0							1.370748	0.575132
1.370697	1.186127	2.742367	17.794718	13.718528	0							1.371579	0.575132
1.371529	1.186072	2.744031	17.794806	13.726848	0							1.372411	0.575132
1.372361	1.18635	2.745694	17.794689	13.735168	0							1.373243	0.575133
1.373193	1.18648	2.747358	17.794853	13.743487	0							1.374075	0.575133
1.374024	1.185276	2.749022	17.794855	13.751807	0							1.374906	0.575134
1.374856	1.185161	2.750685	17.79487	13.760127	0							1.375738	0.575135
1.375688	1.185417	2.752349	17.794901	13.768447	0							1.37657	0.575135
1.37652	1.185791	2.754012	17.794876	13.776767	0							1.377402	0.575136
1.377351	1.185294	2.755676	17.794849	13.785087	0							1.378234	0.575137
1.378183	1.185247	2.757339	17.794872	13.793406	0							1.379065	0.575138
1.379015	1.184973	2.759003	17.794914	13.801726	0							1.379897	0.575138
1.379847	1.183883	2.760667	17.79493	13.810046	0							1.380729	0.575139
1.380678	1.184523	2.76233	17.795004	13.818366	0							1.381561	0.575139
1.38151	1.184581	2.763994	17.794964	13.826686	0							1.382392	0.575139
1.382342	1.184583	2.765657	17.795012	13.835006	0							1.383224	0.575139
1.383174	1.183442	2.767321	17.795017	13.843326	0							1.384056	0.575139
1.384006	1.182788	2.768985	17.794947	13.851645	0							1.384888	0.575139
1.384837	1.182792	2.770648	17.79495	13.859964	0							1.385719	0.575139
1.385669	1.182371	2.772312	17.795044	13.868284	0							1.386551	0.575139
1.386501	1.182344	2.773975	17.795027	13.876604	0							1.387383	0.575139
1.387333	1.182135	2.775639	17.795069	13.884924	0							1.388215	0.575139
1.388164	1.182064	2.777303	17.795012	13.893244	0							1.389046	0.575139
1.388996	1.181122	2.778966	17.795013	13.901564	0							1.389878	0.57514
1.389828	1.181861	2.78063	17.795118	13.909883	0							1.39071	0.57514
1.39066	1.181027	2.782293	17.795061	13.918203	0							1.391542	0.575141
1.391491	1.18035	2.783957	17.795101	13.926523	0							1.392374	0.575142
1.392323	1.18061	2.78562	17.795212	13.934843	0							1.393205	0.575143
1.393155	1.180235	2.787284	17.795275	13.943163	0							1.394037	0.575143
1.393987	1.180694	2.788948	17.795298	13.951483	0							1.394869	0.575144
1.394818	1.1811	2.790611	17.79528	13.959803	0							1.395701	0.575145
1.39565	1.180801	2.792275	17.795271	13.968122	0							1.396532	0.575146
1.396482	1.180413	2.793938	17.795261	13.976442	0							1.397364	0.575146
1.397314	1.181318	2.795602	17.795244	13.984762	0							1.398196	0.575147
1.398146	1.180377	2.797265	17.795164	13.993082	0							1.399028	0.575148
1.398977	1.180505	2.798929	17.795151	14.001402	0							1.399859	0.575149
1.399809	1.180969	2.800593	17.795147	14.009722	0							1.400691	0.575149
1.400641	1.180954	2.802256	17.794989	14.018042	0							1.401523	0.57515
1.401473	1.181575	2.80392	17.795025	14.026361	0							1.402355	0.575151
1.402304	1.181685	2.805583	17.794954	14.034681	0							1.403186	0.575152
1.403136	1.181541	2.807247	17.794912	14.043001	0							1.404018	0.575153
1.403968	1.180182	2.808911	17.794828	14.051321	0							1.40485	0.575153
1.4048	1.179515	2.810574	17.794844	14.059641	0							1.405682	0.575154
1.405631	1.179615	2.812238	17.794914	14.067961	0							1.406513	0.575154
1.406463	1.178232	2.813901	17.794907	14.076281	0							1.407345	0.575154
1.407295	1.177862	2.815565	17.794897	14.0846	0							1.408177	0.575154
1.408127	1.177537	2.817228	17.794821	14.09292	0							1.409009	0.575154
1.408958	1.177883	2.818892	17.794724	14.10124	0							1.409841	0.575154
1.40979	1.175883	2.820556	17.794697	14.10956	0							1.410672	0.575154
1.410622	1.17586	2.822219	17.79475	14.11788	0							1.411504	0.575154
1.411454	1.175083	2.823883	17.794724	14.1262	0							1.412336	0.575154
1.412286	1.175745	2.825546	17.794674	14.13452	0							1.413168	0.575154
1.413117	1.175539	2.82721	17.794605	14.142839	0							1.413999	0.575154
1.413949	1.174339	2.828873	17.794579	14.151159	0							1.414831	0.575155
1.414781	1.17315	2.830537	17.794512	14.159479	0							1.415663	0.575156
1.415613	1.172687	2.832201	17.794619	14.167799	0							1.416495	0.575157
1.416444	1.173266	2.833864	17.794558	14.176119	0							1.417326	0.575157
1.417276	1.171924	2.835528	17.794533	14.184439	0							1.418158	0.575158
1.418108	1.171183	2.837191	17.794506	14.192759	0							1.41899	0.575159
1.41894	1.170607	2.838855	17.794474	14.201078	0							1.419822	0.57516
1.419771	1.170896	2.840518	17.794456	14.209398	0							1.420653	0.575161
1.420603	1.170217	2.842182	17.794415	14.217718	0							1.421485	0.575162
1.421435	1.169711	2.843846	17.794374	14.226038	0							1.422317	0.575162
1.422267	1.169197	2.845509	17.794424	14.234358	0							1.423149	0.575162
1.423098	1.167703	2.847173	17.79439	14.242678	0							1.423981	0.575162
1.42393	1.16694	2.848836	17.794361	14.250998	0							1.424812	0.575162
1.424762	1.16729	2.8505	17.794422	14.259317	0							1.425644	0.575162
1.425594	1.167439	2.852164	17.794441	14.267637	0							1.426476	0.575162
1.426425	1.167067	2.853827	17.794426	14.275956	0							1.427308	0.575162
1.427257	1.166749	2.855491	17.794416	14.284276	0							1.428139	0.575162
1.428089	1.166895	2.857154	17.794441	14.292596	0							1.428971	0.575162
1.428921	1.166856	2.858818	17.7945	14.300916	0							1.429803	0.575162
1.429753	1.165589	2.860482	17.794518	14.309236	0							1.430635	0.575162
1.430584	1.165309	2.862145	17.794529	14.317555	0							1.431466	0.575163
1.431416	1.164154	2.863809	17.794554	14.325875	0							1.432298	0.575164
1.432248	1.163824	2.865472	17.794575	14.334195	0							1.43313	0.575165
1.43308	1.164125	2.867136	17.794678	14.342515	0							1.433962	0.575166
1.433911	1.163082	2.868799	17.794662	14.350835	0							1.434793	0.575167
1.434743	1.162542	2.870463	17.794666	14.359155	0							1.435625	0.575168
1.435575	1.162087	2.872127	17.794752	14.367475	0							1.436457	0.575169
1.436407	1.161733	2.87379	17.794788	14.375794	0							1.437289	0.57517
1.437238	1.161627	2.875454	17.794758	14.384114	0							1.43812	0.57517
1.43807	1.161027	2.877117	17.794861	14.392434	0							1.438952	0.575171
1.438902	1.160203	2.878781	17.794899	14.400754	0							1.439784	0.575172
1.439734	1.160351	2.880445	17.794847	14.409074	0							1.440616	0.575173
1.440565	1.160204	2.882108	17.794817	14.417394	0							1.441448	0.575174
1.441397	1.158716	2.883772	17.794827	14.425714	0							1.442279	0.575175
1.442229	1.158086	2.885435	17.794794	14.434033	0							1.443111	0.575176
1.443061	1.157322	2.887099	17.794802	14.442353	0							1.443943	0.575177
1.443893	1.156063	2.888762	17.794886	14.450673	0							1.444775	0.575178
1.444724	1.155254	2.890426	17.79493	14.458993	0							1.445606	0.575179
1.445556	1.155145	2.89209	17.794916	14.467313	0							1.446438	0.57518
1.446388	1.154778	2.893753	17.794952	14.475633	0							1.44727	0.575181
1.44722	1.154009	2.895417	17.794979	14.483953	0							1.448102	0.575181
1.448051	1.153529	2.89708	17.795017	14.492272	0							1.448933	0.575181
1.448883	1.152727	2.898744	17.795067	14.500592	0							1.449765	0.575181
1.449715	1.152329	2.900408	17.795063	14.508912	0							1.450597	0.575181
1.450547	1.151804	2.902071	17.795065	14.517232	0							1.451429	0.575181
1.451378	1.151609	2.903735	17.79505	14.525552	0							1.45226	0.575181
1.45221	1.151035	2.905398	17.795109	14.533872	0							1.453092	0.575181
1.453042	1.150606	2.907062	17.795135	14.542192	0							1.453924	0.575181
1.453874	1.149833	2.908726	17.795095	14.550511	0							1.454756	0.575181
1.454705	1.149707	2.910389	17.795116	14.558831	0							1.455588	0.575181
1.455537	1.148895	2.912053	17.795166	14.567151	0							1.456419	0.575182
1.456369	1.148697	2.913716	17.795111	14.575471	0							1.457251	0.575183
1.457201	1.14926	2.91538	17.795143	14.583791	0							1.458083	0.575184
1.458033	1.147969	2.917043	17.795162	14.592111	0							1.458915	0.575185
1.458864	1.147839	2.918707	17.795158	14.60043	0							1.459746	0.575186
1.459696	1.147577	2.920371	17.79512	14.60875	0							1.460578	0.575187
1.460528	1.147161	2.922034	17.79512	14.61707	0							1.46141	0.575188
1.46136	1.145989	2.923698	17.795174	14.62539	0							1.462242	0.575189
1.462191	1.144959	2.925361	17.795189	14.63371	0							1.463073	0.57519
1.463023	1.144867	2.927025	17.795134	14.64203	0							1.463905	0.575191
1.463855	1.144202	2.928689	17.795118	14.65035	0							1.464737	0.575191
1.464687	1.143855	2.930352	17.79513	14.658669	0							1.465569	0.575191
1.465518	1.14414	2.932016	17.795172	14.666989	0							1.466401	0.575191
1.46635	1.143634	2.933679	17.795067	14.675309	0							1.467232	0.575191
1.467182	1.142326	2.935343	17.795006	14.683629	0							1.468064	0.575191
1.468014	1.141715	2.937006	17.795021	14.691949	0							1.468896	0.575191
1.468845	1.142353	2.93867	17.794939	14.700268	0							1.469728	0.575191
1.469677	1.140941	2.940334	17.794889	14.708588	0							1.470559	0.575191
1.470509	1.139737	2.941997	17.794884	14.716908	0							1.471391	0.575191
1.471341	1.138976	2.943661	17.794886	14.725227	0							1.472223	0.575191
1.472172	1.13871	2.945324	17.794867	14.733547	0							1.473055	0.575192
1.473004	1.139689	2.946988	17.794764	14.741867	0							1.473886	0.575193
1.473836	1.139171	2.948652	17.794695	14.750187	0							1.474718	0.575194
1.474668	1.138721	2.950315	17.794668	14.758507	0							1.47555	0.575195
1.4755	1.139383	2.951979	17.794704	14.766827	0							1.476382	0.575196
1.476331	1.138361	2.953642	17.794687	14.775146	0							1.477214	0.575197
1.477163	1.137319	2.955306	17.794657	14.783466	0							1.478045	0.575198
1.477995	1.1363	2.956969	17.794695	14.791786	0							1.478877	0.575199
1.478827	1.135928	2.958633	17.794626	14.800106	0							1.479709	0.5752
1.479658	1.135288	2.960297	17.794506	14.808426	0							1.480541	0.575201
1.48049	1.134527	2.96196	17.794502	14.816746	0							1.481372	0.575202
1.481322	1.134956	2.963624	17.794556	14.825066	0							1.482204	0.575203
1.482154	1.135005	2.965287	17.794529	14.833385	0							1.483036	0.575204
1.482985	1.135293	2.966951	17.794561	14.841705	0							1.483868	0.575206
1.483817	1.134298	2.968615	17.794542	14.850025	0							1.484699	0.575207
1.484649	1.133207	2.970278	17.794563	14.858345	0							1.485531	0.575208
1.485481	1.133249	2.971942	17.794603	14.866665	0							1.486363	0.575209
1.486313	1.133808	2.973605	17.794598	14.874985	0							1.487195	0.57521
1.487144	1.133538	2.975269	17.7945	14.883305	0							1.488026	0.575211
1.487976	1.133293	2.976933	17.794497	14.891624	0							1.488858	0.575212
1.488808	1.132578	2.978596	17.794491	14.899944	0							1.48969	0.575212
1.48964	1.132597	2.98026	17.794434	14.908264	0							1.490522	0.575212
1.490471	1.132156	2.981923	17.794403	14.916584	0							1.491354	0.575212
1.491303	1.132079	2.983587	17.794401	14.924904	0							1.492185	0.575212
1.492135	1.130731	2.98525	17.79442	14.933224	0							1.493017	0.575212
1.492967	1.130046	2.986914	17.794374	14.941544	0							1.493849	0.575212
1.493798	1.129609	2.988578	17.794365	14.949863	0							1.494681	0.575212
1.49463	1.128797	2.990241	17.794415	14.958183	0							1.495512	0.575212
1.495462	1.128246	2.991905	17.794357	14.966503	0							1.496344	0.575212
1.496294	1.128151	2.993568	17.794397	14.974823	0							1.497176	0.575212
1.497126	1.128433	2.995232	17.794365	14.983143	0							1.498008	0.575213
1.497957	1.127662	2.996896	17.794298	14.991463	0							1.498839	0.575215
1.498789	1.127531	2.998559	17.794277	14.999783	0							1.499671	0.575216
1.499621	1.127414	3.000223	17.7943	15.008102	0							1.500503	0.575217
1.500453	1.126897	3.001886	17.79425	15.016422	0							1.501335	0.575218
1.501284	1.125966	3.00355	17.794113	15.024742	0							1.502166	0.575219
1.502116	1.125451	3.005213	17.794062	15.033062	0							1.502998	0.575221
1.502948	1.125123	3.006877	17.794094	15.041382	0							1.50383	0.575222
1.50378	1.124744	3.008541	17.794115	15.049702	0							1.504662	0.575223
1.504611	1.124231	3.010204	17.794106	15.058022	0							1.505493	0.575224
1.505443	1.124005	3.011868	17.794153	15.066341	0							1.506325	0.575224
1.506275	1.124184	3.013531	17.794188	15.074661	0							1.507157	0.575224
1.507107	1.123315	3.015195	17.794191	15.082981	0							1.507989	0.575224
1.507938	1.122142	3.016858	17.794186	15.091301	0							1.508821	0.575224
1.50877	1.122367	3.018522	17.794079	15.099621	0							1.509652	0.575224
1.509602	1.123136	3.020186	17.794016	15.107941	0							1.510484	0.575224
1.510434	1.122941	3.021849	17.794073	15.116261	0							1.511316	0.575224
1.511266	1.123309	3.023513	17.794117	15.124579	0							1.512148	0.575224
1.512097	1.123636	3.025176	17.794102	15.132899	0							1.512979	0.575224
1.512929	1.123574	3.02684	17.794039	15.141219	0							1.513811	0.575224
1.513761	1.123679	3.028503	17.794043	15.149539	0							1.514643	0.575225
1.514593	1.122267	3.030167	17.794043	15.157859	0							1.515475	0.575226
1.515424	1.121888	3.031831	17.793974	15.166179	0							1.516306	0.575228
1.516256	1.121678	3.033494	17.793871	15.174499	0							1.517138	0.575229
1.517088	1.120467	3.035158	17.793827	15.182818	0							1.51797	0.57523
1.51792	1.120215	3.036821	17.79381	15.191138	0							1.518802	0.575231
1.518751	1.119676	3.038485	17.793818	15.199458	0							1.519633	0.575233
1.519583	1.118854	3.040148	17.793753	15.207778	0							1.520465	0.575234
1.520415	1.117832	3.041812	17.793674	15.216098	0							1.521297	0.575235
1.521247	1.118234	3.043476	17.793648	15.224418	0							1.522129	0.575236
1.522078	1.11837	3.045139	17.793648	15.232738	0							1.522961	0.575236
1.52291	1.117327	3.046803	17.793634	15.241057	0							1.523792	0.575236
1.523742	1.115803	3.048466	17.793606	15.249377	0							1.524624	0.575236
1.524574	1.114708	3.05013	17.793608	15.257697	0							1.525456	0.575236
1.525405	1.115263	3.051794	17.793604	15.266017	0							1.526288	0.575236
1.526237	1.115537	3.053457	17.793587	15.274337	0							1.527119	0.575236
1.527069	1.116007	3.055121	17.793549	15.282657	0							1.527951	0.575236
1.527901	1.115675	3.056784	17.793461	15.290977	0							1.528783	0.575236
1.528733	1.116134	3.058448	17.793411	15.299296	0							1.529615	0.575236
1.529564	1.115703	3.060112	17.793417	15.307616	0							1.530446	0.575236
1.530396	1.115986	3.061775	17.793421	15.315936	0							1.531278	0.575238
1.531228	1.11556	3.063439	17.793428	15.324256	0							1.53211	0.575239
1.53206	1.115564	3.065102	17.793459	15.332576	0							1.532942	0.57524
1.532891	1.114922	3.066766	17.793463	15.340896	0							1.533773	0.575242
1.533723	1.115371	3.068429	17.793478	15.349216	0							1.534605	0.575243
1.534555	1.115041	3.070093	17.793476	15.357535	0							1.535437	0.575244
1.535387	1.113956	3.071757	17.793514	15.365855	0							1.536269	0.575245
1.536218	1.113824	3.07342	17.793587	15.374175	0							1.537101	0.575247
1.53705	1.1133	3.075084	17.793636	15.382495	0							1.537932	0.575248
1.537882	1.112182	3.076747	17.793663	15.390815	0							1.538764	0.575249
1.538714	1.111512	3.078411	17.793663	15.399135	0							1.539596	0.575251
1.539545	1.112038	3.080075	17.79364	15.407454	0							1.540428	0.575252
1.540377	1.111177	3.081738	17.793505	15.415774	0							1.541259	0.575253
1.541209	1.110843	3.083402	17.793402	15.424094	0							1.542091	0.575255
1.542041	1.110485	3.085065	17.793423	15.432414	0							1.542923	0.575256
1.542873	1.110441	3.086729	17.793461	15.440734	0							1.543755	0.575257
1.543704	1.110432	3.088392	17.79353	15.449054	0							1.544586	0.575259
1.544536	1.109525	3.090056	17.793522	15.457374	0							1.545418	0.57526
1.545368	1.109837	3.09172	17.793514	15.465693	0							1.54625	0.575262
1.5462	1.110108	3.093383	17.793581	15.474013	0							1.547082	0.575263
1.547031	1.109356	3.095047	17.793613	15.482333	0							1.547913	0.575263
1.547863	1.108599	3.09671	17.793568	15.490653	0							1.548745	0.575263
1.548695	1.107755	3.098374	17.793495	15.498973	0							1.549577	0.575263
1.549527	1.107968	3.100038	17.793524	15.507293	0							1.550409	0.575263
1.550358	1.107172	3.101701	17.793577	15.515613	0							1.55124	0.575263
1.55119	1.10576	3.103365	17.793619	15.523932	0							1.552072	0.575263
1.552022	1.104237	3.105028	17.793674	15.532252	0							1.552904	0.575263
1.552854	1.10283	3.106692	17.793657	15.540572	0							1.553736	0.575263
1.553685	1.101369	3.108356	17.79361	15.548891	0							1.554568	0.575263
1.554517	1.100102	3.110019	17.793604	15.557211	0							1.555399	0.575263
1.555349	1.099305	3.111683	17.793592	15.565531	0							1.556231	0.575264
1.556181	1.098807	3.113346	17.793552	15.573851	0							1.557063	0.575266
1.557013	1.098462	3.11501	17.793537	15.58217	0							1.557895	0.575267
1.557844	1.098103	3.116673	17.793577	15.59049	0							1.558726	0.575269
1.558676	1.098423	3.118337	17.793633	15.59881	0							1.559558	0.57527
1.559508	1.098404	3.120001	17.793663	15.60713	0							1.56039	0.575271
1.56034	1.098309	3.121664	17.793684	15.61545	0							1.561222	0.575273
1.561171	1.09843	3.123328	17.793713	15.62377	0							1.562053	0.575274
1.562003	1.098293	3.124991	17.793718	15.63209	0							1.562885	0.575276
1.562835	1.096863	3.126655	17.793695	15.640409	0							1.563717	0.575277
1.563667	1.095816	3.128319	17.793703	15.648729	0							1.564549	0.575277
1.564498	1.095789	3.129982	17.793684	15.657049	0							1.56538	0.575277
1.56533	1.096365	3.131646	17.793631	15.665369	0							1.566212	0.575277
1.566162	1.09677	3.133309	17.7936	15.673689	0							1.567044	0.575277
1.566994	1.095953	3.134973	17.793581	15.682009	0							1.567876	0.575277
1.567825	1.095118	3.136636	17.793547	15.690329	0							1.568708	0.575277
1.568657	1.094345	3.1383	17.793524	15.698648	0							1.569539	0.575277
1.569489	1.094049	3.139964	17.793562	15.706968	0							1.570371	0.575277
1.570321	1.093611	3.141627	17.793558	15.715288	0							1.571203	0.575277
1.571152	1.09354	3.143291	17.793459	15.723608	0							1.572035	0.575277
1.571984	1.093237	3.144954	17.793461	15.731928	0							1.572866	0.575279
1.572816	1.093385	3.146618	17.793459	15.740248	0							1.573698	0.57528
1.573648	1.09339	3.148282	17.793503	15.748568	0							1.57453	0.575282
1.57448	1.092925	3.149945	17.793579	15.756887	0							1.575362	0.575283
1.575311	1.092127	3.151609	17.793646	15.765207	0							1.576193	0.575285
1.576143	1.091913	3.153272	17.793682	15.773527	0							1.577025	0.575286
1.576975	1.092156	3.154936	17.793715	15.781847	0							1.577857	0.575288
1.577807	1.092208	3.1566	17.7938	15.790167	0							1.578689	0.575289
1.578638	1.091453	3.158263	17.793852	15.798487	0							1.57952	0.575291
1.57947	1.090939	3.159927	17.79384	15.806807	0							1.580352	0.575292
1.580302	1.091311	3.16159	17.793835	15.815126	0							1.581184	0.575294
1.581134	1.090864	3.163254	17.793808	15.823446	0							1.582016	0.575295
1.581965	1.090588	3.164917	17.793814	15.831766	0							1.582848	0.575297
1.582797	1.089953	3.166581	17.793818	15.840086	0							1.583679	0.575298
1.583629	1.089619	3.168245	17.793797	15.848406	0							1.584511	0.5753
1.584461	1.089122	3.169908	17.7938	15.856726	0							1.585343	0.575301
1.585292	1.088534	3.171572	17.793798	15.865046	0							1.586175	0.575303
1.586124	1.08894	3.173235	17.793827	15.873365	0							1.587006	0.575305
1.586956	1.088648	3.174899	17.793842	15.881685	0							1.587838	0.575306
1.587788	1.088023	3.176563	17.793863	15.890005	0							1.58867	0.575308
1.58862	1.087694	3.178226	17.793936	15.898325	0							1.589502	0.575308
1.589451	1.087547	3.17989	17.793985	15.906645	0							1.590333	0.575308
1.590283	1.087551	3.181553	17.793993	15.914965	0							1.591165	0.575308
1.591115	1.087392	3.183217	17.794022	15.923285	0							1.591997	0.575308
1.591947	1.087325	3.18488	17.794081	15.931604	0							1.592829	0.575308
1.592778	1.086437	3.186544	17.794102	15.939924	0							1.59366	0.575308
1.59361	1.086708	3.188208	17.794073	15.948244	0							1.594492	0.575308
1.594442	1.087258	3.189871	17.794041	15.956564	0							1.595324	0.575308
1.595274	1.087642	3.191535	17.794071	15.964884	0							1.596156	0.575308
1.596105	1.087881	3.193198	17.794069	15.973203	0							1.596987	0.575308
1.596937	1.087577	3.194862	17.794043	15.981523	0							1.597819	0.575309
1.597769	1.08722	3.196526	17.794039	15.989842	0							1.598651	0.575311
1.598601	1.086789	3.198189	17.793999	15.998162	0							1.599483	0.575313
1.599432	1.086516	3.199853	17.793936	16.006483	0							1.600315	0.575314
1.600264	1.085506	3.201516	17.793896	16.014803	0							1.601146	0.575316
1.601096	1.08546	3.20318	17.793846	16.023123	0							1.601978	0.575318
1.601928	1.085259	3.204843	17.793821	16.031443	0							1.60281	0.575319
1.60276	1.085074	3.206507	17.793846	16.039762	0							1.603642	0.575321
1.603591	1.085037	3.208171	17.79384	16.048082	0							1.604473	0.575322
1.604423	1.085488	3.209834	17.793823	16.056402	0							1.605305	0.575324
1.605255	1.085329	3.211498	17.7938	16.064722	0							1.606137	0.575324
1.606087	1.084679	3.213161	17.79372	16.073042	0							1.606969	0.575324
1.606918	1.082994	3.214825	17.793646	16.081362	0							1.6078	0.575324
1.60775	1.081916	3.216488	17.793652	16.089682	0							1.608632	0.575324
1.608582	1.081393	3.218152	17.793642	16.098001	0							1.609464	0.575324
1.609414	1.081005	3.219816	17.793592	16.106321	0							1.610296	0.575324
1.610245	1.080685	3.221479	17.793539	16.114641	0							1.611127	0.575324
1.611077	1.080126	3.223143	17.793467	16.122961	0							1.611959	0.575324
1.611909	1.079882	3.224806	17.793428	16.131281	0							1.612791	0.575324
1.612741	1.079358	3.22647	17.793411	16.139601	0							1.613623	0.575324
1.613572	1.078698	3.228133	17.793367	16.147921	0							1.614455	0.575326
1.614404	1.078092	3.229797	17.793396	16.15624	0							1.615286	0.575327
1.615236	1.077346	3.231461	17.793459	16.16456	0							1.616118	0.575329
1.616068	1.076591	3.233124	17.793486	16.17288	0							1.61695	0.575331
1.616899	1.07579	3.234788	17.793476	16.1812	0							1.617782	0.575333
1.617731	1.074965	3.236451	17.793499	16.18952	0							1.618613	0.575334
1.618563	1.074273	3.238115	17.793566	16.19784	0							1.619445	0.575336
1.619395	1.073686	3.239779	17.793623	16.20616	0							1.620277	0.575338
1.620227	1.073825	3.241442	17.793699	16.214479	0							1.621109	0.575339
1.621058	1.07467	3.243106	17.793739	16.222799	0							1.62194	0.575341
1.62189	1.074248	3.244769	17.793692	16.231119	0							1.622772	0.575341
1.622722	1.07358	3.246433	17.793688	16.239439	0							1.623604	0.575341
1.623554	1.072922	3.248096	17.793709	16.247759	0							1.624436	0.575341
1.624385	1.07221	3.24976	17.793783	16.256079	0							1.625268	0.575341
1.625217	1.071679	3.251424	17.793884	16.264399	0							1.626099	0.575341
1.626049	1.071238	3.253087	17.793959	16.272718	0							1.626931	0.575341
1.626881	1.071393	3.254751	17.794035	16.281038	0							1.627763	0.575341
1.627712	1.07118	3.256414	17.794058	16.289358	0							1.628595	0.575341
1.628544	1.070435	3.258078	17.794046	16.297678	0							1.629426	0.575341
1.629376	1.070232	3.259742	17.794083	16.305998	0							1.630258	0.575341
1.630208	1.070563	3.261405	17.794178	16.314318	0							1.63109	0.575343
1.63104	1.070219	3.263069	17.794283	16.322638	0							1.631922	0.575345
1.631871	1.069286	3.264732	17.794413	16.330957	0							1.632753	0.575346
1.632703	1.069032	3.266396	17.794527	16.339277	0							1.633585	0.575348
1.633535	1.068749	3.268059	17.794548	16.347597	0							1.634417	0.57535
1.634367	1.068659	3.269723	17.794613	16.355917	0							1.635249	0.575352
1.635198	1.068361	3.271387	17.79471	16.364237	0							1.636081	0.575354
1.63603	1.067536	3.27305	17.794733	16.372557	0							1.636912	0.575355
1.636862	1.06734	3.274714	17.79476	16.380877	0							1.637744	0.575357
1.637694	1.067274	3.276377	17.794806	16.389196	0							1.638576	0.575359
1.638525	1.067083	3.278041	17.794868	16.397516	0							1.639408	0.575361
1.639357	1.066778	3.279705	17.794968	16.405836	0							1.640239	0.575363
1.640189	1.06592	3.281368	17.795094	16.414156	0							1.641071	0.575364
1.641021	1.065058	3.283032	17.795244	16.422476	0							1.641903	0.575366
1.641852	1.064827	3.284695	17.795376	16.430796	0							1.642735	0.575368
1.642684	1.064474	3.286359	17.795395	16.439116	0							1.643566	0.57537
1.643516	1.064031	3.288023	17.795378	16.447435	0							1.644398	0.575372
1.644348	1.063622	3.289686	17.795406	16.455755	0							1.64523	0.575374
1.64518	1.063383	3.29135	17.795425	16.464075	0							1.646062	0.575375
1.646011	1.062752	3.293013	17.79549	16.472395	0							1.646893	0.575377
1.646843	1.062129	3.294677	17.795511	16.480715	0							1.647725	0.575377
1.647675	1.061596	3.29634	17.795509	16.489035	0							1.648557	0.575377
1.648507	1.06202	3.298004	17.795546	16.497355	0							1.649389	0.575377
1.649338	1.06195	3.299668	17.795538	16.505674	0							1.650221	0.575377
1.65017	1.061749	3.301331	17.7955	16.513994	0							1.651052	0.575377
1.651002	1.061674	3.302995	17.795433	16.522314	0							1.651884	0.575377
1.651834	1.061477	3.304658	17.795347	16.530634	0							1.652716	0.575377
1.652665	1.060984	3.306322	17.795332	16.538954	0							1.653548	0.575377
1.653497	1.059938	3.307986	17.795282	16.547274	0							1.654379	0.575377
1.654329	1.059371	3.309649	17.795235	16.555593	0							1.655211	0.575377
1.655161	1.059082	3.311313	17.795265	16.563913	0							1.656043	0.575379
1.655993	1.058324	3.312976	17.795244	16.572233	0							1.656875	0.575381
1.656824	1.058103	3.31464	17.795187	16.580553	0							1.657706	0.575383
1.657656	1.058518	3.316303	17.795189	16.588873	0							1.658538	0.575385
1.658488	1.058729	3.317967	17.79525	16.597193	0							1.65937	0.575387
[truncated: 28,356 more rows]

## Sheet: Figure S11a
Time	2 nM	fit	6 nM	fit_1	12 nM	fit_2	24 nM	Fit.1	48 nM	fit_3
0	0	0	0	0	0	0	0	0	0	0
0.2	0.00017607	3.31e-06	0.00042571	3.384e-05	0.00010904	7.77e-05	-9.1e-06	0.00012486	0.00022293	0.00020566
0.4	0.00020861	6.63e-06	0.00084755	6.763e-05	0.00049479	0.00015521	0.00013393	0.00024928	0.00046757	0.00041015
0.6	8.715e-05	9.94e-06	0.00111256	0.00010137	0.00051052	0.00023253	0.00013728	0.00037327	0.00087708	0.00061347
0.8	-0.00027148	1.324e-05	0.00139584	0.00013506	0.00068528	0.00030965	0.00012647	0.00049684	0.00120545	0.00081563
1	-0.00012356	1.655e-05	0.00159502	0.0001687	0.00124004	0.00038658	0.00047269	0.00061998	0.00140863	0.00101663
1.2	-1.814e-05	1.985e-05	0.0023494	0.00020228	0.00178044	0.00046332	0.00138472	0.00074269	0.00197301	0.00121649
1.4	-6.659e-05	2.315e-05	0.00253205	0.00023582	0.00245566	0.00053987	0.00182541	0.00086498	0.00216996	0.0014152
1.6	2.671e-05	2.645e-05	0.00260187	0.0002693	0.00274003	0.00061622	0.00214441	0.00098685	0.0026235	0.00161278
1.8	-6.82e-05	2.975e-05	0.00242463	0.00030273	0.0026938	0.00069239	0.00254773	0.00110829	0.00262565	0.00180922
2	-0.00030385	3.304e-05	0.00214247	0.00033611	0.00267729	0.00076836	0.0032733	0.00122931	0.00239227	0.00200455
2.2	-0.00047996	3.634e-05	0.00181511	0.00036944	0.00287904	0.00084414	0.00358215	0.00134992	0.00187096	0.00219876
2.4	-0.00059408	3.962e-05	0.00234204	0.00040271	0.003423	0.00091974	0.0035774	0.00147011	0.00222382	0.00239186
2.6	-0.00090715	4.291e-05	0.00232314	0.00043594	0.00377586	0.00099514	0.00360923	0.00158988	0.00216653	0.00258386
2.8	-0.00073125	4.62e-05	0.00231526	0.00046912	0.00390228	0.00107036	0.00366019	0.00170924	0.00244987	0.00277476
3	-0.00043403	4.948e-05	0.00257976	0.00050224	0.00375759	0.00114539	0.00411717	0.00182819	0.00294788	0.00296456
3.2	-0.00034071	5.276e-05	0.00232323	0.00053531	0.00362914	0.00122023	0.00401897	0.00194672	0.00342005	0.00315329
3.4	-0.00080674	5.604e-05	0.00193893	0.00056834	0.0032483	0.00129488	0.00342527	0.00206485	0.00329263	0.00334093
3.6	-0.00084841	5.931e-05	0.00252454	0.00060131	0.00297325	0.00136935	0.00300371	0.00218257	0.00346863	0.00352751
3.8	-0.00133786	6.259e-05	0.00230572	0.00063423	0.0024085	0.00144363	0.00244608	0.00229988	0.0029713	0.00371301
4	-0.00132186	6.586e-05	0.0024411	0.0006671	0.0020232	0.00151772	0.00216348	0.00241678	0.0022399	0.00389746
4.2	-0.00118079	6.913e-05	0.00219637	0.00069993	0.00178899	0.00159163	0.00203875	0.00253328	0.00245421	0.00408085
4.4	-0.00134507	7.24e-05	0.00222052	0.0007327	0.00175522	0.00166536	0.00253934	0.00264938	0.00278568	0.0042632
4.6	-0.00127845	7.566e-05	0.00247696	0.00076542	0.0016962	0.0017389	0.00243024	0.00276508	0.00326859	0.0044445
4.8	-0.00097196	7.892e-05	0.00274473	0.00079809	0.00231134	0.00181225	0.00273446	0.00288037	0.00342119	0.00462477
5	-0.00037876	8.218e-05	0.0030184	0.00083071	0.0028704	0.00188542	0.00330563	0.00299527	0.00364818	0.00480401
5.2	-0.00031411	8.544e-05	0.00323633	0.00086328	0.00314138	0.00195841	0.00371856	0.00310977	0.00394233	0.00498222
5.4	5.195e-05	8.87e-05	0.00311024	0.0008958	0.00339145	0.00203122	0.003758	0.00322388	0.00445246	0.00515942
5.6	0.00016966	9.195e-05	0.00294081	0.00092827	0.00346269	0.00210385	0.00367361	0.00333759	0.00506644	0.0053356
5.8	-0.00020187	9.52e-05	0.00295636	0.00096069	0.00359344	0.00217629	0.00427898	0.0034509	0.00494635	0.00551077
6	-5.45e-05	9.845e-05	0.00318923	0.00099306	0.00409548	0.00224855	0.00423789	0.00356383	0.00513166	0.00568495
6.2	-0.00015911	0.0001017	0.00295032	0.00102539	0.00480693	0.00232064	0.00389379	0.00367636	0.00536688	0.00585813
6.4	0.0003016	0.00010494	0.00309311	0.00105766	0.00503962	0.00239254	0.004311	0.00378851	0.00582707	0.00603032
6.6	0.00016074	0.00010819	0.00222323	0.00108988	0.00496356	0.00246426	0.00390688	0.00390027	0.00593601	0.00620152
6.8	0.00025866	0.00011143	0.00242944	0.00112206	0.00508167	0.0025358	0.00420539	0.00401164	0.00605431	0.00637175
7	-0.00034574	0.00011466	0.00221528	0.00115418	0.00468096	0.00260717	0.00396135	0.00412263	0.00660923	0.00654101
7.2	-0.00064408	0.0001179	0.00178356	0.00118626	0.00442863	0.00267835	0.00376034	0.00423323	0.00677209	0.00670929
7.4	-0.00104718	0.00012113	0.00175862	0.00121828	0.00462109	0.00274936	0.00366946	0.00434345	0.00622228	0.00687662
7.6	-0.00150207	0.00012436	0.00154621	0.00125026	0.00429818	0.00282019	0.00340787	0.00445329	0.00635853	0.00704299
7.8	-0.00136594	0.00012759	0.0014349	0.00128219	0.00411936	0.00289084	0.00338766	0.00456275	0.00588933	0.00720841
8	-0.0014377	0.00013082	0.00166645	0.00131407	0.00414254	0.00296132	0.003351	0.00467183	0.00614332	0.00737288
8.2	-0.00120039	0.00013405	0.00163458	0.0013459	0.00363137	0.00303162	0.00405691	0.00478053	0.00692767	0.00753642
8.4	-0.00095767	0.00013727	0.00142574	0.00137768	0.00378278	0.00310174	0.00426807	0.00488886	0.00665621	0.00769902
8.6	-0.00036276	0.00014049	0.00149798	0.00140941	0.0043664	0.00317169	0.00412747	0.00499682	0.00695422	0.00786069
8.8	-3.889e-05	0.00014371	0.00155222	0.0014411	0.0044789	0.00324146	0.0045005	0.0051044	0.00702505	0.00802144
9	-6.87e-05	0.00014692	0.00142912	0.00147273	0.0045317	0.00331106	0.00479347	0.0052116	0.00711937	0.00818126
9.2	-3.149e-05	0.00015014	0.00105016	0.00150432	0.00451496	0.00338049	0.00481309	0.00531844	0.00696988	0.00834018
9.4	-0.00016932	0.00015335	0.001568	0.00153586	0.00464034	0.00344974	0.00521819	0.00542491	0.00721292	0.00849819
9.6	-0.00056319	0.00015656	0.00150377	0.00156735	0.00483384	0.00351882	0.00531434	0.00553101	0.00721286	0.00865529
9.8	-0.00047137	0.00015976	0.00191862	0.00159879	0.00489874	0.00358772	0.00578004	0.00563675	0.00737115	0.0088115
10	-0.00033353	0.00016297	0.00179745	0.00163019	0.00478079	0.00365646	0.0051503	0.00574211	0.00746826	0.00896681
10.2	-0.00057377	0.00016617	0.00167911	0.00166153	0.00500324	0.00372502	0.00536556	0.00584712	0.00762519	0.00912124
10.4	-0.00033963	0.00016937	0.00197243	0.00169283	0.00463041	0.00379341	0.0055558	0.00595176	0.00774299	0.00927478
10.6	-0.00109746	0.00017257	0.00185335	0.00172408	0.00426661	0.00386163	0.0051929	0.00605604	0.00786292	0.00942745
10.8	-0.00126027	0.00017576	0.00227923	0.00175529	0.00445962	0.00392968	0.00532811	0.00615996	0.0082769	0.00957925
11	-0.00115812	0.00017896	0.00233184	0.00178644	0.00460557	0.00399755	0.00524975	0.00626352	0.00875397	0.00973017
11.2	-0.00107122	0.00018215	0.00239096	0.00181755	0.00463985	0.00406526	0.0054815	0.00636672	0.00859252	0.00988024
11.4	-0.00086482	0.00018534	0.00308156	0.00184861	0.00496625	0.0041328	0.00566592	0.00646956	0.00913475	0.0100294
11.6	-0.00134301	0.00018853	0.00324473	0.00187962	0.00493818	0.00420017	0.00546089	0.00657205	0.00949526	0.0101778
11.8	-0.00115253	0.00019171	0.00370377	0.00191058	0.00492257	0.00426737	0.00582594	0.00667418	0.00976806	0.0103253
12	-0.00164611	0.00019489	0.00355461	0.0019415	0.0046495	0.00433441	0.00584547	0.00677597	0.010308	0.010472
12.2	-0.00117001	0.00019807	0.00346566	0.00197237	0.00500118	0.00440127	0.00653314	0.0068774	0.0107138	0.0106178
12.4	-0.00076245	0.00020125	0.00290034	0.00200319	0.00525898	0.00446797	0.00611017	0.00697847	0.0101832	0.0107628
12.6	-0.00056184	0.00020443	0.00313638	0.00203397	0.00550814	0.00453451	0.00688504	0.0070792	0.0104193	0.010907
12.8	-0.00047906	0.0002076	0.003209	0.00206469	0.00560013	0.00460087	0.00736265	0.00717958	0.0104523	0.0110503
13	-0.00051026	0.00021078	0.00298399	0.00209538	0.00606193	0.00466707	0.00771696	0.00727962	0.0104945	0.0111928
13.2	-0.00100542	0.00021394	0.002653	0.00212601	0.00606737	0.00473311	0.00786655	0.00737931	0.00996219	0.0113345
13.4	-0.0012252	0.00021711	0.00278459	0.0021566	0.00616486	0.00479897	0.00844478	0.00747865	0.00967161	0.0114754
13.6	-0.00081432	0.00022028	0.0027294	0.00218714	0.00590899	0.00486468	0.00854083	0.00757765	0.00985651	0.0116155
13.8	-0.00065082	0.00022344	0.00278715	0.00221763	0.00570073	0.00493022	0.0083649	0.00767631	0.0100097	0.0117548
14	-0.00061168	0.0002266	0.00253033	0.00224808	0.00567577	0.0049956	0.00745034	0.00777463	0.00970077	0.0118933
14.2	-0.00051883	0.00022976	0.00287092	0.00227848	0.00610669	0.00506081	0.00761355	0.0078726	0.0100739	0.012031
14.4	-0.00050319	0.00023292	0.00274005	0.00230883	0.00593559	0.00512586	0.00735389	0.00797024	0.00994837	0.0121679
14.6	-0.00070054	0.00023607	0.00265355	0.00233914	0.00605613	0.00519075	0.00714022	0.00806754	0.0102748	0.0123041
14.8	-0.00046923	0.00023922	0.00286863	0.0023694	0.00648577	0.00525547	0.00674516	0.0081645	0.0104812	0.0124394
15	-0.00034952	0.00024237	0.00312365	0.00239961	0.0066716	0.00532003	0.00669526	0.00826113	0.0104321	0.012574
15.2	-0.00074568	0.00024552	0.00322693	0.00242978	0.00634319	0.00538444	0.0066529	0.00835743	0.0104883	0.0127078
15.4	-0.00105212	0.00024867	0.00349294	0.0024599	0.00638368	0.00544868	0.0060307	0.00845339	0.0110147	0.0128409
15.6	-0.00147373	0.00025181	0.0032575	0.00248998	0.00653429	0.00551276	0.00576315	0.00854902	0.0109128	0.0129731
15.8	-0.00154599	0.00025495	0.00306714	0.00252001	0.00637572	0.00557668	0.00564988	0.00864432	0.0106923	0.0131047
16	-0.00109231	0.00025809	0.00323723	0.00254999	0.00645602	0.00564044	0.00567242	0.00873929	0.0111377	0.0132355
16.2	-0.0007364	0.00026123	0.00354996	0.00257993	0.00736702	0.00570404	0.00626686	0.00883393	0.0112279	0.0133655
16.4	-0.0002877	0.00026436	0.00390337	0.00260982	0.00790789	0.00576748	0.00660949	0.00892825	0.0111624	0.0134948
16.6	0.00021536	0.0002675	0.00459711	0.00263967	0.00835529	0.00583076	0.00743662	0.00902224	0.0114853	0.0136233
16.8	0.00014266	0.00027063	0.00452514	0.00266947	0.00884649	0.00589389	0.00779534	0.0091159	0.0119168	0.0137512
17	7.845e-05	0.00027376	0.00461938	0.00269922	0.00903645	0.00595685	0.00844757	0.00920924	0.0117708	0.0138783
17.2	-0.00019179	0.00027688	0.00434136	0.00272893	0.0090977	0.00601966	0.00870119	0.00930226	0.0115955	0.0140046
17.4	0.00025681	0.00028001	0.00419647	0.00275859	0.0093631	0.00608231	0.00925884	0.00939495	0.0114869	0.0141303
17.6	0.00051465	0.00028313	0.00444036	0.00278821	0.0092399	0.00614481	0.0093417	0.00948733	0.0120607	0.0142552
17.8	0.00086126	0.00028625	0.00465098	0.00281778	0.00980649	0.00620715	0.00933332	0.00957938	0.0123495	0.0143794
18	0.00105473	0.00028937	0.00454635	0.00284731	0.0103987	0.00626933	0.00942034	0.00967112	0.0122961	0.0145029
18.2	0.00058223	0.00029248	0.00469973	0.00287679	0.0104508	0.00633136	0.0101418	0.00976254	0.0129087	0.0146257
18.4	0.00021003	0.0002956	0.00423019	0.00290623	0.00998329	0.00639323	0.0098033	0.00985364	0.0127614	0.0147478
18.6	-0.00034958	0.00029871	0.00389767	0.00293562	0.00948623	0.00645495	0.00979477	0.00994443	0.0129774	0.0148692
18.8	-0.00049121	0.00030182	0.00413694	0.00296497	0.00960351	0.00651651	0.0100944	0.0100349	0.0133406	0.0149899
19	-0.0009103	0.00030492	0.00432484	0.00299427	0.00884086	0.00657792	0.0103105	0.0101251	0.0136878	0.0151099
19.2	-0.00123639	0.00030803	0.00477532	0.00302353	0.00843814	0.00663918	0.010225	0.0102149	0.0144004	0.0152292
19.4	-0.00190943	0.00031113	0.00488183	0.00305274	0.00770084	0.00670028	0.00931377	0.0103045	0.0145553	0.0153478
19.6	-0.00186901	0.00031423	0.00533553	0.00308191	0.00739302	0.00676123	0.00985472	0.0103937	0.0146393	0.0154658
19.8	-0.00185736	0.00031733	0.00530981	0.00311103	0.00736227	0.00682203	0.00989713	0.0104826	0.0146318	0.0155831
20	-0.00113453	0.00032043	0.00564505	0.00314011	0.00742631	0.00688268	0.00993995	0.0105712	0.0151375	0.0156997
20.2	-0.00110338	0.00032352	0.0059346	0.00316914	0.00788274	0.00694317	0.0104225	0.0106595	0.0151924	0.0158157
20.4	-0.00064959	0.00032661	0.00678814	0.00319813	0.0079883	0.00700352	0.0106113	0.0107475	0.0155767	0.015931
20.6	-0.00052258	0.0003297	0.00656453	0.00322708	0.00789625	0.00706371	0.0106248	0.0108352	0.0156211	0.0160456
20.8	-0.00084935	0.00033279	0.00611298	0.00325598	0.00793531	0.00712375	0.0105078	0.0109226	0.0154131	0.0161596
21	-0.00059484	0.00033588	0.00603569	0.00328484	0.00783127	0.00718364	0.0102205	0.0110097	0.0153013	0.0162729
21.2	-0.0006725	0.00033896	0.00549026	0.00331365	0.00808917	0.00724338	0.0100161	0.0110965	0.0153292	0.0163856
21.4	-0.00045549	0.00034204	0.00531227	0.00334242	0.0080737	0.00730297	0.0102958	0.011183	0.0152058	0.0164976
21.6	-0.00032435	0.00034512	0.00522251	0.00337114	0.00832916	0.00736242	0.0103829	0.0112692	0.0156284	0.016609
21.8	-0.00028777	0.0003482	0.00484756	0.00339982	0.00832682	0.00742171	0.0103184	0.0113551	0.0153839	0.0167198
22	-0.00064424	0.00035127	0.00431223	0.00342846	0.00808632	0.00748086	0.0103243	0.0114407	0.0151967	0.0168299
22.2	-0.00109822	0.00035435	0.00375549	0.00345705	0.0077331	0.00753986	0.0103375	0.011526	0.0153093	0.0169394
22.4	-0.00101021	0.00035742	0.00303965	0.0034856	0.00765722	0.00759871	0.0100683	0.011611	0.0147152	0.0170483
22.6	-0.00104309	0.00036049	0.00291901	0.0035141	0.00771221	0.00765741	0.0107398	0.0116957	0.0151036	0.0171565
22.8	-0.00085096	0.00036355	0.00334444	0.00354256	0.0082095	0.00771597	0.0112498	0.0117801	0.0159987	0.0172641
23	-0.00090784	0.00036662	0.00375165	0.00357098	0.00819524	0.00777438	0.0114384	0.0118643	0.0163625	0.0173712
23.2	-0.00096475	0.00036968	0.00406107	0.00359935	0.00831778	0.00783264	0.011626	0.0119481	0.0165673	0.0174776
23.4	-0.00090488	0.00037274	0.00385902	0.00362768	0.00788368	0.00789076	0.0120869	0.0120316	0.0160265	0.0175834
23.6	-0.00094502	0.0003758	0.00379873	0.00365597	0.00850552	0.00794874	0.0124964	0.0121149	0.0158688	0.0176886
23.8	-0.00030677	0.00037886	0.00364523	0.00368421	0.00872565	0.00800657	0.0125699	0.0121979	0.0158232	0.0177932
24	-0.00034483	0.00038191	0.00349276	0.00371241	0.00847991	0.00806425	0.0121412	0.0122806	0.0155955	0.0178971
24.2	-0.00015772	0.00038496	0.00396432	0.00374057	0.00924823	0.00812179	0.0128848	0.012363	0.0159595	0.0180005
24.4	0.00030497	0.00038801	0.00437233	0.00376869	0.00951675	0.00817918	0.0134314	0.0124451	0.0160976	0.0181034
24.6	0.00056253	0.00039106	0.00455581	0.00379676	0.0100922	0.00823644	0.0135681	0.0125269	0.0166819	0.0182056
24.8	0.00038714	0.0003941	0.00498182	0.00382479	0.0106091	0.00829355	0.0134395	0.0126085	0.0168954	0.0183072
25	0.00050337	0.00039715	0.00519948	0.00385277	0.0105095	0.00835051	0.0135073	0.0126897	0.0174839	0.0184083
25.2	0.00048087	0.00040019	0.00537153	0.00388071	0.0107498	0.00840734	0.0140183	0.0127707	0.0180567	0.0185087
25.4	0.00103143	0.00040323	0.00548008	0.00390861	0.0108838	0.00846402	0.0141963	0.0128514	0.0186891	0.0186086
25.6	0.00090014	0.00040627	0.00506984	0.00393647	0.0108495	0.00852056	0.0142405	0.0129318	0.0188222	0.018708
25.8	0.00107859	0.0004093	0.00479268	0.00396428	0.0102162	0.00857696	0.0140954	0.013012	0.0187942	0.0188067
26	0.00108828	0.00041234	0.00515511	0.00399205	0.0102892	0.00863321	0.0138146	0.0130919	0.0190535	0.0189049
26.2	0.000787	0.00041537	0.00468178	0.00401978	0.0101153	0.00868933	0.0135217	0.0131714	0.0191794	0.0190026
26.4	0.00069152	0.0004184	0.00496392	0.00404747	0.0101311	0.00874531	0.0134954	0.0132508	0.0195197	0.0190997
26.6	0.00060354	0.00042142	0.0053247	0.00407511	0.0101575	0.00880115	0.0136431	0.0133298	0.0199548	0.0191962
26.8	0.00076724	0.00042445	0.00556765	0.00410272	0.0104653	0.00885684	0.0136286	0.0134086	0.0198065	0.0192922
27	0.00031798	0.00042747	0.00571836	0.00413028	0.0103181	0.0089124	0.0136031	0.0134871	0.019419	0.0193876
27.2	0.00042827	0.00043049	0.00564937	0.00415779	0.0101433	0.00896782	0.0139841	0.0135653	0.0193555	0.0194825
27.4	0.00048772	0.00043351	0.00591001	0.00418527	0.0102276	0.0090231	0.0139127	0.0136433	0.0190463	0.0195768
27.6	-0.00054222	0.00043653	0.00553636	0.0042127	0.00986702	0.00907824	0.0131497	0.013721	0.0184095	0.0196706
27.8	-0.00027173	0.00043954	0.00527067	0.00424009	0.00954325	0.00913325	0.0131723	0.0137984	0.0179968	0.0197639
28	-0.00083134	0.00044255	0.00517141	0.00426744	0.00950896	0.00918811	0.0126465	0.0138755	0.0179159	0.0198566
28.2	-0.00053814	0.00044556	0.00560457	0.00429475	0.0100222	0.00924284	0.0131835	0.0139524	0.0180463	0.0199488
28.4	-0.0007102	0.00044857	0.00571788	0.00432201	0.010173	0.00929743	0.0134245	0.014029	0.0180033	0.0200405
28.6	-0.00089061	0.00045158	0.00577679	0.00434924	0.0104882	0.00935189	0.0132673	0.0141054	0.0183219	0.0201316
28.8	-0.00083971	0.00045458	0.00554342	0.00437642	0.0105834	0.00940621	0.0133521	0.0141815	0.0182252	0.0202223
29	-0.00068613	0.00045758	0.00550755	0.00440356	0.0103436	0.00946039	0.0136937	0.0142573	0.0184528	0.0203124
29.2	-0.00044278	0.00046058	0.00525552	0.00443066	0.0110589	0.00951444	0.0141596	0.0143328	0.0186444	0.020402
29.4	-0.00041273	0.00046358	0.00478881	0.00445772	0.0110665	0.00956836	0.0145166	0.0144082	0.01848	0.0204911
29.6	-0.00046629	0.00046658	0.00452956	0.00448473	0.0108632	0.00962214	0.0147452	0.0144832	0.0185	0.0205796
29.8	-0.00012802	0.00046957	0.00420115	0.00451171	0.0106838	0.00967578	0.0145873	0.014558	0.0186883	0.0206677
30	-0.00067156	0.00047256	0.00411972	0.00453864	0.0105807	0.00972929	0.0144518	0.0146325	0.0189904	0.0207553
30.2	-0.00075671	0.00047555	0.00381776	0.00456553	0.0103053	0.00978267	0.0143897	0.0147068	0.0191747	0.0208423
30.4	-0.00055448	0.00047854	0.00402839	0.00459238	0.0103754	0.00983591	0.0145266	0.0147808	0.0191813	0.0209289
30.6	-9.789e-05	0.00048153	0.00415514	0.00461919	0.010648	0.00988902	0.0149439	0.0148545	0.0192465	0.021015
30.8	1.541e-05	0.00048451	0.00387042	0.00464596	0.0107231	0.009942	0.0152857	0.014928	0.0194087	0.0211006
31	0.0002037	0.00048749	0.00414705	0.00467269	0.0105535	0.00999484	0.0154491	0.0150013	0.0197428	0.0211857
31.2	0.00062377	0.00049047	0.00405955	0.00469937	0.0107317	0.0100476	0.0157225	0.0150743	0.0202465	0.0212703
31.4	0.00051363	0.00049345	0.00397263	0.00472602	0.0108605	0.0101001	0.0157417	0.015147	0.0205339	0.0213544
31.6	0.00025006	0.00049642	0.00315193	0.00475262	0.010598	0.0101526	0.0156933	0.0152195	0.0203315	0.021438
31.8	0.00025414	0.0004994	0.00314662	0.00477919	0.0107488	0.0102049	0.0156159	0.0152917	0.0205969	0.0215212
32	-0.00010976	0.00050237	0.00309872	0.00480571	0.0106705	0.0102571	0.0152516	0.0153637	0.0211411	0.0216039
32.2	-0.00020783	0.00050534	0.00355386	0.0048322	0.0109156	0.0103091	0.0154313	0.0154355	0.0207369	0.0216861
32.4	-0.00050587	0.0005083	0.00399261	0.00485864	0.0109804	0.0103611	0.0154156	0.015507	0.0208385	0.0217679
32.6	-0.00036379	0.00051127	0.00460006	0.00488504	0.0109404	0.0104129	0.0153548	0.0155782	0.0205135	0.0218491
32.8	-0.00056781	0.00051423	0.00479567	0.0049114	0.0109599	0.0104645	0.0150823	0.0156492	0.0204743	0.02193
33	-0.00059298	0.00051719	0.00556817	0.00493772	0.0113924	0.0105161	0.0150686	0.0157199	0.0205466	0.0220103
33.2	-0.00066748	0.00052015	0.00542631	0.004964	0.0118595	0.0105675	0.0154644	0.0157905	0.020591	0.0220902
33.4	-0.00082279	0.00052311	0.00610676	0.00499024	0.0118723	0.0106188	0.0154827	0.0158607	0.0207939	0.0221696
33.6	-0.0003331	0.00052606	0.00634267	0.00501644	0.0120254	0.0106699	0.0153883	0.0159307	0.021187	0.0222486
33.8	-0.0007668	0.00052902	0.00586132	0.0050426	0.0119308	0.0107209	0.0149598	0.0160005	0.0209166	0.0223272
34	-0.00123749	0.00053197	0.00577176	0.00506872	0.0116478	0.0107718	0.0149764	0.0160701	0.0208403	0.0224053
34.2	-0.00038445	0.00053492	0.00620241	0.0050948	0.0113756	0.0108226	0.0150884	0.0161394	0.0209069	0.0224829
34.4	-0.00021835	0.00053786	0.0064946	0.00512084	0.0116803	0.0108732	0.0153073	0.0162084	0.0211379	0.0225601
34.6	-0.00024106	0.00054081	0.00653134	0.00514684	0.0117801	0.0109238	0.0155289	0.0162772	0.0217241	0.0226368
34.8	-6.207e-05	0.00054375	0.00645564	0.0051728	0.0116703	0.0109742	0.0158212	0.0163458	0.0218379	0.0227132
35	0.00039653	0.00054669	0.00681682	0.00519872	0.0111281	0.0110244	0.0158863	0.0164142	0.0217953	0.022789
35.2	9.816e-05	0.00054963	0.00634776	0.0052246	0.010529	0.0110746	0.0162642	0.0164823	0.0223472	0.0228645
35.4	0.00076181	0.00055257	0.00652518	0.00525045	0.0107788	0.0111246	0.0169764	0.0165501	0.0228337	0.0229395
35.6	0.0007125	0.0005555	0.0056689	0.00527625	0.0104562	0.0111745	0.01686	0.0166178	0.0223302	0.0230141
35.8	0.00065114	0.00055843	0.00577535	0.00530201	0.0104048	0.0112242	0.0170694	0.0166852	0.0222447	0.0230882
36	0.0005826	0.00056136	0.00588742	0.00532773	0.0105921	0.0112739	0.0171364	0.0167523	0.0225646	0.023162
36.2	0.00122664	0.00056429	0.0065194	0.00535342	0.0107196	0.0113234	0.0172775	0.0168193	0.0223664	0.0232353
36.4	0.0010417	0.00056722	0.00655286	0.00537906	0.0104802	0.0113728	0.0172532	0.016886	0.0227175	0.0233082
36.6	0.00138374	0.00057014	0.006665	0.00540466	0.0105733	0.011422	0.017263	0.0169525	0.0224998	0.0233807
36.8	0.00147875	0.00057307	0.00627324	0.00543023	0.0106164	0.0114712	0.016667	0.0170187	0.0224553	0.0234527
37	0.00208166	0.00057599	0.0061938	0.00545576	0.0106837	0.0115202	0.0170136	0.0170847	0.0229477	0.0235244
37.2	0.00186606	0.00057891	0.00595494	0.00548124	0.0108085	0.0115691	0.0174573	0.0171505	0.0232906	0.0235956
37.4	0.00168319	0.00058182	0.00635088	0.00550669	0.0114199	0.0116179	0.0172698	0.0172161	0.0233336	0.0236665
37.6	0.00131156	0.00058474	0.00589151	0.0055321	0.0114273	0.0116665	0.0174141	0.0172814	0.0235107	0.0237369
37.8	0.00071628	0.00058765	0.00558042	0.00555747	0.0117708	0.011715	0.0172391	0.0173465	0.0234971	0.0238069
38	0.00078969	0.00059056	0.00589461	0.0055828	0.0117983	0.0117635	0.0173421	0.0174114	0.0238521	0.0238765
38.2	0.00117766	0.00059347	0.00637174	0.0056081	0.011964	0.0118117	0.017663	0.0174761	0.0242608	0.0239458
38.4	0.0005114	0.00059638	0.00653918	0.00563335	0.0121073	0.0118599	0.0178488	0.0175405	0.0241996	0.0240146
38.6	0.00027572	0.00059928	0.006627	0.00565856	0.0120199	0.011908	0.0177753	0.0176047	0.0243878	0.0240831
38.8	0.00016575	0.00060218	0.0068026	0.00568374	0.0120441	0.0119559	0.0175654	0.0176687	0.0239544	0.0241511
39	0.00016953	0.00060508	0.00719344	0.00570888	0.0117813	0.0120037	0.017566	0.0177325	0.024053	0.0242188
39.2	9.61e-05	0.00060798	0.00732652	0.00573398	0.0121456	0.0120514	0.0178112	0.017796	0.0247565	0.024286
39.4	0.00036105	0.00061088	0.00757488	0.00575904	0.0127148	0.012099	0.0175766	0.0178594	0.02499	0.0243529
39.6	0.00016546	0.00061377	0.00687213	0.00578406	0.0123916	0.0121464	0.0171042	0.0179225	0.0247703	0.0244194
39.8	0.00047016	0.00061667	0.00729281	0.00580905	0.0127465	0.0121937	0.0177187	0.0179854	0.0250752	0.0244856
40	0.0005766	0.00061956	0.00729787	0.00583399	0.0130252	0.012241	0.0175338	0.018048	0.0251434	0.0245513
40.2	0.00070591	0.00062244	0.00687457	0.0058589	0.0126403	0.0122881	0.0173751	0.0181105	0.024685	0.0246167
40.4	0.00042745	0.00062533	0.00687576	0.00588377	0.0125501	0.012335	0.0176607	0.0181727	0.0250516	0.0246817
40.6	0.00121057	0.00062822	0.00732242	0.0059086	0.0127192	0.0123819	0.0180732	0.0182348	0.0250359	0.0247463
40.8	0.00137745	0.0006311	0.00698279	0.0059334	0.0125333	0.0124286	0.0183525	0.0182966	0.0251757	0.0248106
41	0.00153122	0.00063398	0.00715681	0.00595815	0.0130637	0.0124753	0.0189658	0.0183582	0.0256984	0.0248745
41.2	0.00102553	0.00063686	0.00714337	0.00598287	0.013494	0.0125218	0.0188068	0.0184196	0.0254703	0.024938
41.4	0.00093696	0.00063973	0.00699539	0.00600755	0.0139931	0.0125682	0.0189554	0.0184807	0.0250899	0.0250012
41.6	0.00105356	0.00064261	0.0067574	0.00603219	0.0139778	0.0126144	0.0192816	0.0185417	0.0251219	0.025064
41.8	0.00129615	0.00064548	0.00710075	0.0060568	0.0141299	0.0126606	0.0194418	0.0186024	0.0252151	0.0251264
42	0.00114003	0.00064835	0.00712098	0.00608136	0.0140598	0.0127066	0.0198741	0.018663	0.0252482	0.0251885
42.2	0.00103314	0.00065122	0.00692255	0.00610589	0.0137875	0.0127526	0.0198973	0.0187233	0.0249231	0.0252503
42.4	0.00102681	0.00065409	0.00679935	0.00613038	0.0137449	0.0127984	0.0198051	0.0187835	0.0245009	0.0253117
42.6	0.00097882	0.00065695	0.00670302	0.00615484	0.0138284	0.0128441	0.0192473	0.0188434	0.0246133	0.0253727
42.8	0.00095904	0.00065982	0.00655323	0.00617925	0.0139308	0.0128897	0.0187689	0.0189031	0.0241536	0.0254334
43	0.00110239	0.00066268	0.00687712	0.00620363	0.0135066	0.0129352	0.0187892	0.0189626	0.0247742	0.0254937
43.2	0.00071433	0.00066554	0.00660953	0.00622798	0.0134346	0.0129805	0.0181216	0.0190219	0.0249603	0.0255537
43.4	0.00062335	0.00066839	0.00666327	0.00625228	0.0130726	0.0130258	0.0178721	0.019081	0.0249286	0.0256133
43.6	0.00099163	0.00067125	0.00674803	0.00627655	0.013036	0.0130709	0.0182984	0.0191399	0.0250458	0.0256727
43.8	0.00096636	0.0006741	0.00686323	0.00630078	0.0133815	0.0131159	0.0186376	0.0191985	0.024567	0.0257316
44	0.00095536	0.00067695	0.00697892	0.00632497	0.0131413	0.0131608	0.0185248	0.019257	0.0245359	0.0257903
44.2	0.00078286	0.0006798	0.00697377	0.00634913	0.0125012	0.0132056	0.0186807	0.0193153	0.0247039	0.0258485
44.4	0.0012633	0.00068265	0.00755292	0.00637325	0.0128124	0.0132503	0.0197037	0.0193734	0.0253913	0.0259065
44.6	0.00180974	0.00068549	0.0075441	0.00639733	0.0127717	0.0132949	0.0196813	0.0194313	0.0252924	0.0259641
44.8	0.00153031	0.00068834	0.00703419	0.00642137	0.0129075	0.0133393	0.0195739	0.0194889	0.0252321	0.0260214
45	0.00160179	0.00069118	0.0075507	0.00644538	0.0138155	0.0133837	0.019696	0.0195464	0.0255744	0.0260784
45.2	0.00110315	0.00069402	0.00698741	0.00646935	0.014067	0.0134279	0.0193978	0.0196037	0.0256233	0.0261351
45.4	0.00108865	0.00069686	0.00684122	0.00649329	0.0139688	0.0134721	0.0196138	0.0196608	0.0256027	0.0261914
45.6	0.00053748	0.00069969	0.00664348	0.00651719	0.0138742	0.0135161	0.0197061	0.0197176	0.0261189	0.0262474
45.8	8.946e-05	0.00070252	0.00687692	0.00654105	0.0138273	0.01356	0.0200791	0.0197743	0.0262943	0.0263031
46	0.00018541	0.00070536	0.00683398	0.00656487	0.0144062	0.0136038	0.0202902	0.0198308	0.0267852	0.0263584
46.2	0.00052918	0.00070819	0.00672576	0.00658866	0.0149066	0.0136475	0.0198357	0.0198871	0.0271081	0.0264135
46.4	0.00026663	0.00071101	0.00653335	0.00661241	0.0151833	0.013691	0.0196501	0.0199432	0.0269172	0.0264682
46.6	0.00012211	0.00071384	0.00652199	0.00663613	0.0153612	0.0137345	0.0195239	0.0199991	0.0272545	0.0265227
46.8	0.00022353	0.00071666	0.00653336	0.00665981	0.0151478	0.0137779	0.0193209	0.0200548	0.0272397	0.0265768
47	7.617e-05	0.00071948	0.00674436	0.00668345	0.0149112	0.0138211	0.0191866	0.0201104	0.0274072	0.0266306
47.2	-4.928e-05	0.0007223	0.00709822	0.00670706	0.0152652	0.0138643	0.0190922	0.0201657	0.0275583	0.0266841
47.4	0.00045914	0.00072512	0.00739144	0.00673063	0.0151755	0.0139073	0.0192409	0.0202208	0.0278421	0.0267373
47.6	0.00066268	0.00072794	0.0077965	0.00675416	0.0153377	0.0139502	0.0194413	0.0202758	0.0281218	0.0267901
47.8	0.00078515	0.00073075	0.00829002	0.00677766	0.0154549	0.0139931	0.0197818	0.0203305	0.0281442	0.0268427
48	0.00136436	0.00073356	0.00902463	0.00680112	0.0153442	0.0140358	0.0200313	0.0203851	0.0287066	0.026895
48.2	0.00175357	0.00073637	0.00914682	0.00682455	0.0150843	0.0140784	0.0202713	0.0204395	0.0286296	0.026947
48.4	0.00194738	0.00073918	0.00945904	0.00684794	0.0149053	0.0141209	0.0203734	0.0204937	0.0285647	0.0269987
48.6	0.00209659	0.00074199	0.00939655	0.0068713	0.0147981	0.0141633	0.0198278	0.0205477	0.0283802	0.0270501
48.8	0.0019504	0.00074479	0.00953791	0.00689462	0.0151949	0.0142056	0.0201323	0.0206015	0.0283354	0.0271012
49	0.00209462	0.0007476	0.0100076	0.0069179	0.0153747	0.0142477	0.0205723	0.0206551	0.0286568	0.027152
49.2	0.00153935	0.0007504	0.00961599	0.00694115	0.0149564	0.0142898	0.0202944	0.0207086	0.0284847	0.0272025
49.4	0.00135301	0.0007532	0.00957477	0.00696436	0.0142772	0.0143318	0.0205784	0.0207618	0.027903	0.0272527
49.6	0.00109591	0.00075599	0.00905017	0.00698754	0.0142916	0.0143737	0.0208732	0.0208149	0.0277906	0.0273027
49.8	0.00108176	0.00075879	0.00905103	0.00701068	0.0143752	0.0144154	0.0210056	0.0208678	0.0273928	0.0273523
50	0.00113978	0.00076158	0.00876468	0.00703378	0.0145759	0.0144571	0.0209321	0.0209205	0.0274842	0.0274017
50.2	0.00037476	0.00076437	0.00811734	0.00705685	0.0142349	0.0144986	0.0206939	0.020973	0.0268083	0.0274508
50.4	-0.0002676	0.00076716	0.00789507	0.00707989	0.0140134	0.0145401	0.0205911	0.0210254	0.0263215	0.0274996
50.6	-0.00020094	0.00076995	0.00769315	0.00710289	0.0135371	0.0145814	0.0204719	0.0210775	0.0265489	0.0275481
50.8	-0.00056097	0.00077273	0.00741145	0.00712585	0.0130591	0.0146227	0.0202048	0.0211295	0.0263248	0.0275964
51	-0.00095491	0.00077552	0.00712752	0.00714878	0.0129626	0.0146638	0.0199192	0.0211813	0.0260699	0.0276443
51.2	-0.00135053	0.0007783	0.00691453	0.00717168	0.0128778	0.0147049	0.0195246	0.021233	0.0262332	0.027692
51.4	-0.00165676	0.00078108	0.00660156	0.00719454	0.0129692	0.0147458	0.0195287	0.0212844	0.0266457	0.0277395
51.6	-0.00195511	0.00078385	0.00681117	0.00721736	0.0130546	0.0147866	0.0196752	0.0213357	0.0266474	0.0277866
51.8	-0.00206119	0.00078663	0.00714246	0.00724015	0.0134766	0.0148274	0.0200655	0.0213868	0.0270738	0.0278335
52	-0.0019599	0.0007894	0.00749105	0.0072629	0.0139936	0.014868	0.0199858	0.0214377	0.0273011	0.0278801
52.2	-0.00185367	0.00079218	0.00777696	0.00728562	0.0144311	0.0149085	0.020656	0.0214884	0.0276173	0.0279265
52.4	-0.00216717	0.00079495	0.00813439	0.00730831	0.0149397	0.0149489	0.0203633	0.021539	0.0278517	0.0279726
52.6	-0.00126235	0.00079771	0.00815651	0.00733096	0.0158851	0.0149893	0.020773	0.0215894	0.0281698	0.0280184
52.8	-0.00091722	0.00080048	0.00849891	0.00735357	0.0162387	0.0150295	0.0212117	0.0216396	0.0283826	0.028064
53	-0.0003949	0.00080324	0.00917659	0.00737615	0.0167721	0.0150696	0.0215481	0.0216896	0.0287936	0.0281093
53.2	3.509e-05	0.00080601	0.0092535	0.0073987	0.0171516	0.0151096	0.0216424	0.0217395	0.0288499	0.0281543
53.4	0.00059933	0.00080877	0.00923445	0.00742121	0.0170125	0.0151496	0.0219616	0.0217892	0.0287017	0.0281991
53.6	0.00084165	0.00081153	0.0089956	0.00744369	0.0177016	0.0151894	0.0217692	0.0218387	0.0290223	0.0282436
53.8	0.00095305	0.00081428	0.00861453	0.00746613	0.0175671	0.0152291	0.0215356	0.0218881	0.0289345	0.0282879
54	0.00115858	0.00081704	0.00838564	0.00748854	0.0175138	0.0152687	0.0215047	0.0219372	0.0289779	0.028332
54.2	0.00134517	0.00081979	0.00814388	0.00751091	0.0172673	0.0153083	0.0213477	0.0219863	0.0286882	0.0283757
54.4	0.00157909	0.00082254	0.00791613	0.00753325	0.0171692	0.0153477	0.0211366	0.0220351	0.0289669	0.0284192
54.6	0.00160143	0.00082529	0.00750965	0.00755556	0.0167336	0.015387	0.0209498	0.0220838	0.029216	0.0284625
54.8	0.00132009	0.00082804	0.00726225	0.00757783	0.016668	0.0154262	0.0207475	0.0221323	0.0290622	0.0285055
55	0.00124642	0.00083078	0.00728433	0.00760007	0.0162515	0.0154654	0.0205046	0.0221806	0.0290106	0.0285483
55.2	0.00122087	0.00083353	0.00727083	0.00762227	0.0161074	0.0155044	0.0206285	0.0222288	0.0293382	0.0285909
55.4	0.00119985	0.00083627	0.0070113	0.00764444	0.0158551	0.0155433	0.0206108	0.0222768	0.0296162	0.0286332
55.6	0.00121699	0.00083901	0.0069755	0.00766657	0.0154348	0.0155822	0.0204889	0.0223246	0.0297613	0.0286752
55.8	0.001264	0.00084174	0.00728975	0.00768868	0.0153816	0.0156209	0.0209651	0.0223723	0.0303368	0.028717
56	0.00153639	0.00084448	0.00735782	0.00771074	0.0153353	0.0156596	0.0213054	0.0224198	0.0303328	0.0287586
56.2	0.00122991	0.00084721	0.00768679	0.00773278	0.0154736	0.0156981	0.0216872	0.0224672	0.0306626	0.0287999
56.4	0.00094925	0.00084995	0.00749294	0.00775478	0.0149387	0.0157366	0.0210489	0.0225143	0.0305172	0.028841
56.6	0.00152779	0.00085268	0.00771023	0.00777674	0.0147811	0.0157749	0.0216235	0.0225614	0.030721	0.0288819
56.8	0.00134772	0.0008554	0.00825112	0.00779867	0.0151452	0.0158132	0.0216212	0.0226082	0.0310128	0.0289225
57	0.00134615	0.00085813	0.00855602	0.00782057	0.0151727	0.0158513	0.0215065	0.0226549	0.0313031	0.0289629
57.2	0.00127092	0.00086086	0.00868025	0.00784244	0.0148506	0.0158894	0.0213824	0.0227014	0.0312555	0.0290031
57.4	0.00134077	0.00086358	0.00891978	0.00786427	0.015323	0.0159274	0.0215189	0.0227478	0.0314978	0.029043
57.6	0.00081494	0.0008663	0.008586	0.00788607	0.0159747	0.0159653	0.0211518	0.022794	0.0313926	0.0290827
57.8	0.00075189	0.00086902	0.00828191	0.00790783	0.0157839	0.016003	0.0210847	0.0228401	0.0313342	0.0291222
58	0.00068595	0.00087174	0.00841715	0.00792957	0.0162796	0.0160407	0.0210399	0.022886	0.0313193	0.0291615
58.2	0.00049577	0.00087445	0.00845879	0.00795126	0.0162415	0.0160783	0.0209373	0.0229317	0.0312858	0.0292005
58.4	0.00010201	0.00087716	0.00811708	0.00797293	0.0165835	0.0161158	0.0210939	0.0229773	0.0313061	0.0292393
58.6	0.00059876	0.00087988	0.00844247	0.00799456	0.0170167	0.0161532	0.0218485	0.0230227	0.0315887	0.0292779
58.8	0.00099213	0.00088258	0.00856518	0.00801616	0.0172583	0.0161905	0.0216735	0.0230679	0.0314476	0.0293163
59	0.00084931	0.00088529	0.00862945	0.00803773	0.0172491	0.0162278	0.0215995	0.023113	0.0309696	0.0293544
59.2	0.00094931	0.000888	0.00820885	0.00805926	0.0175263	0.0162649	0.0217616	0.023158	0.0308297	0.0293924
59.4	0.00107156	0.0008907	0.00782111	0.00808076	0.0175477	0.0163019	0.0219185	0.0232028	0.030652	0.0294301
59.6	0.00090961	0.0008934	0.00779913	0.00810223	0.0173419	0.0163389	0.0219987	0.0232474	0.0305865	0.0294676
59.8	0.00098295	0.00089611	0.00764933	0.00812366	0.0164503	0.0163757	0.0222702	0.0232919	0.029975	0.0295048
60	0.00083097	0.0008988	0.00742068	0.00814506	0.016462	0.0164125	0.0226122	0.0233362	0.0293899	0.0295419
60.2	0.00011444	0.0009015	0.0074986	0.00816643	0.0162127	0.0164491	0.0227646	0.0233804	0.0293529	0.0295788
60.4	0.00033761	0.00090419	0.00712454	0.00818777	0.0155461	0.0164857	0.0224879	0.0234244	0.0287781	0.0296154
60.6	0.0004067	0.00090689	0.00724674	0.00820907	0.0157346	0.0165222	0.0227622	0.0234683	0.029041	0.0296519
60.8	0.00037041	0.00090958	0.00711384	0.00823034	0.0155109	0.0165586	0.0228709	0.023512	0.0296295	0.0296881
61	0.00063611	0.00091227	0.00743455	0.00825158	0.0150874	0.0165949	0.0229785	0.0235556	0.029736	0.0297241
61.2	0.00103108	0.00091496	0.0082261	0.00827278	0.0154365	0.0166311	0.0230727	0.023599	0.0302341	0.0297599
61.4	0.00105795	0.00091764	0.0080984	0.00829395	0.0158241	0.0166672	0.0232294	0.0236423	0.030425	0.0297956
61.6	0.00070683	0.00092032	0.00797317	0.00831509	0.0154222	0.0167032	0.0229073	0.0236854	0.0305734	0.029831
61.8	0.00079846	0.00092301	0.00797419	0.0083362	0.0151506	0.0167392	0.0228551	0.0237284	0.0310926	0.0298662
62	0.00047223	0.00092569	0.00812776	0.00835728	0.015027	0.016775	0.022497	0.0237712	0.0314668	0.0299012
62.2	0.00037403	0.00092836	0.00826171	0.00837832	0.0150284	0.0168108	0.0228678	0.0238139	0.0320118	0.029936
62.4	0.0008255	0.00093104	0.00837598	0.00839933	0.015437	0.0168464	0.0231858	0.0238564	0.0318593	0.0299706
62.6	0.00110607	0.00093372	0.0083539	0.00842031	0.0156412	0.016882	0.0233055	0.0238988	0.0319644	0.030005
62.8	0.00044334	0.00093639	0.00804274	0.00844126	0.0159592	0.0169175	0.0226214	0.023941	0.0316373	0.0300392
63	-2.258e-05	0.00093906	0.00796824	0.00846217	0.016195	0.0169529	0.0226777	0.0239831	0.0313156	0.0300732
63.2	-1.15e-05	0.00094173	0.0080871	0.00848306	0.0167178	0.0169882	0.022793	0.024025	0.0314198	0.0301071
63.4	-0.00031459	0.00094439	0.00816497	0.00850391	0.0168383	0.0170234	0.0228096	0.0240668	0.0311419	0.0301407
63.6	-0.00035476	0.00094706	0.00875734	0.00852473	0.0168299	0.0170586	0.0231745	0.0241085	0.0311032	0.0301741
63.8	-0.00052522	0.00094972	0.00871599	0.00854551	0.0164095	0.0170936	0.0231103	0.02415	0.0302331	0.0302074
64	-0.0005395	0.00095239	0.00881423	0.00856627	0.0170643	0.0171286	0.0236985	0.0241913	0.0301227	0.0302404
64.2	-0.00062732	0.00095504	0.00892609	0.00858699	0.016837	0.0171635	0.0238933	0.0242325	0.0300946	0.0302733
64.4	-0.00047256	0.0009577	0.00850325	0.00860768	0.016928	0.0171983	0.0239213	0.0242736	0.0299969	0.030306
64.6	-0.00026195	0.00096036	0.00890735	0.00862834	0.0172977	0.017233	0.0244079	0.0243146	0.0305824	0.0303385
64.8	0.00024761	0.00096301	0.00893444	0.00864897	0.0167518	0.0172676	0.0247443	0.0243554	0.0310517	0.0303708
65	0.00075456	0.00096567	0.00970046	0.00866957	0.0172925	0.0173021	0.0250302	0.024396	0.0312735	0.0304029
65.2	0.00084277	0.00096832	0.00978341	0.00869013	0.017313	0.0173365	0.0249525	0.0244365	0.0316461	0.0304348
65.4	0.00102278	0.00097097	0.00946031	0.00871067	0.0174387	0.0173709	0.0251341	0.0244769	0.0317376	0.0304666
65.6	0.00113556	0.00097361	0.0095372	0.00873117	0.0174464	0.0174052	0.0252329	0.0245171	0.0320435	0.0304982
65.8	0.00101125	0.00097626	0.00952458	0.00875164	0.0171142	0.0174393	0.025191	0.0245572	0.0322769	0.0305296
66	0.00097705	0.0009789	0.00969291	0.00877208	0.0174034	0.0174734	0.0255234	0.0245972	0.0323562	0.0305608
66.2	0.00128418	0.00098154	0.00959885	0.00879249	0.0175885	0.0175075	0.0260937	0.024637	0.0325139	0.0305918
66.4	0.00139327	0.00098418	0.00968291	0.00881286	0.0181441	0.0175414	0.0259078	0.0246767	0.0326446	0.0306227
66.6	0.00102601	0.00098682	0.00859158	0.00883321	0.0180151	0.0175752	0.0254521	0.0247162	0.032615	0.0306534
66.8	0.00132412	0.00098946	0.00880839	0.00885352	0.0185637	0.017609	0.0251533	0.0247556	0.0326551	0.0306839
67	0.00117034	0.00099209	0.00882935	0.00887381	0.0186884	0.0176426	0.0248877	0.0247949	0.0325374	0.0307142
67.2	0.00077825	0.00099472	0.00869933	0.00889406	0.0188086	0.0176762	0.024644	0.024834	0.0322061	0.0307444
67.4	0.00063573	0.00099735	0.00851419	0.00891428	0.0186639	0.0177097	0.0243424	0.024873	0.0319943	0.0307744
67.6	0.00087672	0.00099998	0.00891792	0.00893447	0.0186553	0.0177432	0.0244734	0.0249119	0.0320665	0.0308042
67.8	0.00024192	0.00100261	0.00837644	0.00895463	0.0182499	0.0177765	0.0238858	0.0249506	0.0314122	0.0308338
68	0.00023322	0.00100523	0.00832131	0.00897476	0.0184937	0.0178098	0.023957	0.0249892	0.0314629	0.0308633
68.2	-0.00030204	0.00100786	0.00834407	0.00899486	0.0181248	0.0178429	0.023954	0.0250276	0.0312538	0.0308926
68.4	-0.00050622	0.00101048	0.0083765	0.00901492	0.0181221	0.017876	0.0237588	0.025066	0.0314927	0.0309218
68.6	4.291e-05	0.0010131	0.0086859	0.00903496	0.0177353	0.017909	0.0241242	0.0251042	0.0314502	0.0309507
68.8	8.014e-05	0.00101572	0.00886603	0.00905496	0.0176702	0.017942	0.024494	0.0251422	0.0316329	0.0309795
69	0.00012589	0.00101833	0.00932763	0.00907494	0.0179891	0.0179748	0.0244761	0.0251802	0.0316388	0.0310082
69.2	0.00031164	0.00102095	0.00920292	0.00909488	0.0177948	0.0180076	0.0245536	0.025218	0.0315626	0.0310367
69.4	0.0008463	0.00102356	0.00972459	0.0091148	0.0182767	0.0180402	0.0250108	0.0252556	0.0319738	0.031065
69.6	0.00078757	0.00102617	0.00995823	0.00913468	0.0179774	0.0180728	0.0253249	0.0252932	0.0317049	0.0310931
69.8	0.00073414	0.00102878	0.0101439	0.00915453	0.0177019	0.0181053	0.0262893	0.0253306	0.0320488	0.0311211
70	0.00079258	0.00103139	0.0100005	0.00917435	0.0179097	0.0181378	0.0264585	0.0253679	0.0319677	0.031149
70.2	0.00089544	0.00103399	0.00998338	0.00919415	0.0176707	0.0181701	0.0263488	0.025405	0.0316838	0.0311766
70.4	0.00099567	0.0010366	0.0096946	0.00921391	0.0176416	0.0182024	0.0261451	0.025442	0.0317459	0.0312042
70.6	0.00094692	0.0010392	0.0092258	0.00923364	0.0174605	0.0182346	0.0258549	0.0254789	0.0316671	0.0312315
70.8	0.00107945	0.0010418	0.00945122	0.00925334	0.017971	0.0182667	0.0260864	0.0255157	0.0315885	0.0312587
71	0.00061025	0.0010444	0.0092802	0.00927301	0.0181443	0.0182987	0.0259555	0.0255524	0.0318403	0.0312858
71.2	0.0007949	0.00104699	0.00900455	0.00929265	0.0181009	0.0183307	0.0256671	0.0255889	0.0318324	0.0313127
71.4	0.00092052	0.00104959	0.00885346	0.00931226	0.0180426	0.0183625	0.0251613	0.0256252	0.0321178	0.0313394
71.6	0.00079105	0.00105218	0.00876983	0.00933184	0.0182937	0.0183943	0.0249636	0.0256615	0.0324502	0.031366
71.8	0.00039961	0.00105477	0.00810136	0.0093514	0.0179744	0.018426	0.0244332	0.0256976	0.0324476	0.0313924
72	0.00017033	0.00105736	0.00807617	0.00937092	0.0182087	0.0184576	0.0246486	0.0257337	0.0327331	0.0314187
72.2	0.00034084	0.00105995	0.00815681	0.00939041	0.0182363	0.0184892	0.0250829	0.0257695	0.0328833	0.0314449
72.4	0.0010143	0.00106254	0.00876774	0.00940987	0.0190087	0.0185207	0.0254976	0.0258053	0.0332071	0.0314709
72.6	0.00130717	0.00106512	0.00888023	0.0094293	0.0191563	0.0185521	0.0261684	0.025841	0.0330906	0.0314967
72.8	0.00110187	0.0010677	0.00902964	0.0094487	0.0194564	0.0185834	0.0265776	0.0258765	0.0333524	0.0315224
73	0.00110919	0.00107028	0.00936898	0.00946807	0.0192614	0.0186146	0.0264845	0.0259119	0.0333625	0.0315479
73.2	0.00131106	0.00107286	0.00980736	0.00948741	0.0197645	0.0186458	0.0268214	0.0259471	0.0334803	0.0315733
73.4	0.00152629	0.00107544	0.00993455	0.00950673	0.0196697	0.0186769	0.0268033	0.0259823	0.0336837	0.0315986
73.6	0.00112733	0.00107801	0.00986315	0.00952601	0.0190386	0.0187079	0.027101	0.0260173	0.0334946	0.0316237
73.8	0.0008103	0.00108059	0.0101163	0.00954526	0.0189044	0.0187388	0.0273859	0.0260522	0.0336294	0.0316486
74	0.00060019	0.00108316	0.0101709	0.00956449	0.0187838	0.0187696	0.0270398	0.026087	0.0331578	0.0316735
74.2	0.00061758	0.00108573	0.0106245	0.00958368	0.0185774	0.0188004	0.0274362	0.0261217	0.03339	0.0316981
74.4	0.00065065	0.0010883	0.0106368	0.00960285	0.0185334	0.0188311	0.0274614	0.0261562	0.0336814	0.0317227
74.6	0.00038425	0.00109086	0.0106866	0.00962198	0.0187273	0.0188617	0.0277443	0.0261906	0.0338007	0.0317471
74.8	0.0002829	0.00109343	0.0103081	0.00964109	0.018551	0.0188923	0.0275603	0.0262249	0.0335186	0.0317713
75	0.00043764	0.00109599	0.0104845	0.00966017	0.0185218	0.0189227	0.0274637	0.0262591	0.0336716	0.0317955
75.2	0.00046374	0.00109855	0.00994762	0.00967921	0.018126	0.0189531	0.027286	0.0262932	0.0334994	0.0318194
75.4	0.00023152	0.00110111	0.00970484	0.00969823	0.0180642	0.0189834	0.0271535	0.0263272	0.0336267	0.0318433
75.6	0.00052406	0.00110367	0.00962078	0.00971722	0.0180883	0.0190137	0.0272807	0.026361	0.0339745	0.031867
75.8	0.00066217	0.00110622	0.00942008	0.00973618	0.0178369	0.0190438	0.0272714	0.0263947	0.0339227	0.0318906
76	0.00102241	0.00110878	0.0098868	0.00975511	0.0187243	0.0190739	0.0279675	0.0264283	0.0341204	0.031914
76.2	0.00183524	0.00111133	0.0104611	0.00977402	0.0191254	0.0191039	0.0280851	0.0264618	0.0340922	0.0319373
76.4	0.00190157	0.00111388	0.0110371	0.00979289	0.0199144	0.0191339	0.0284715	0.0264952	0.0338626	0.0319605
76.6	0.00166942	0.00111643	0.0110271	0.00981173	0.0198875	0.0191637	0.0283102	0.0265284	0.034143	0.0319835
76.8	0.00193464	0.00111898	0.0115479	0.00983055	0.0200404	0.0191935	0.0282676	0.0265615	0.0344609	0.0320064
77	0.00190552	0.00112152	0.0119541	0.00984934	0.0201131	0.0192232	0.0280134	0.0265946	0.0340751	0.0320292
77.2	0.00157823	0.00112407	0.0114712	0.0098681	0.0200793	0.0192528	0.0275501	0.0266275	0.0336653	0.0320518
77.4	0.00166294	0.00112661	0.0112454	0.00988682	0.019721	0.0192824	0.0273835	0.0266603	0.0337695	0.0320744
77.6	0.00127296	0.00112915	0.0113536	0.00990553	0.0198722	0.0193119	0.0273291	0.026693	0.0341498	0.0320968
77.8	0.0009078	0.00113169	0.0113796	0.0099242	0.0198245	0.0193413	0.027108	0.0267255	0.0340557	0.032119
78	0.0007619	0.00113422	0.0112414	0.00994284	0.019963	0.0193706	0.0274062	0.026758	0.0341665	0.0321412
78.2	0.00102793	0.00113676	0.0115988	0.00996146	0.0201905	0.0193999	0.0272592	0.0267903	0.0345232	0.0321632
78.4	0.00146082	0.00113929	0.0111409	0.00998004	0.0204917	0.0194291	0.027012	0.0268226	0.0343179	0.032185
78.6	0.00116455	0.00114182	0.0103466	0.0099986	0.0202618	0.0194582	0.026988	0.0268547	0.0340795	0.0322068
78.8	0.00073365	0.00114435	0.00976958	0.0100171	0.0198528	0.0194873	0.026812	0.0268867	0.0337874	0.0322284
79	0.00100418	0.00114688	0.0097242	0.0100356	0.0199818	0.0195162	0.0274211	0.0269186	0.0343345	0.0322499
79.2	0.00071593	0.0011494	0.00887677	0.0100541	0.0200852	0.0195452	0.027341	0.0269504	0.0344592	0.0322713
79.4	0.00079125	0.00115193	0.00869903	0.0100725	0.0200589	0.019574	0.0270981	0.0269821	0.0345609	0.0322926
79.6	0.00067862	0.00115445	0.00827155	0.010091	0.0195764	0.0196027	0.0269824	0.0270137	0.0344469	0.0323137
79.8	0.00041886	0.00115697	0.00762842	0.0101093	0.0192144	0.0196314	0.0266041	0.0270451	0.034057	0.0323348
80	0.00053599	0.00115949	0.00804461	0.0101277	0.0193567	0.01966	0.0267137	0.0270765	0.0341938	0.0323556
80.2	0.00035324	0.00116201	0.00827072	0.0101461	0.0193272	0.0196886	0.0262494	0.0271077	0.0343013	0.0323764
80.4	-0.00043187	0.00116452	0.00770879	0.0101644	0.0192664	0.0197171	0.0260356	0.0271388	0.0335875	0.0323971
80.6	-0.00035007	0.00116704	0.00807461	0.0101826	0.0191088	0.0197455	0.0259634	0.0271699	0.0339734	0.0324176
80.8	-0.00022652	0.00116955	0.00826646	0.0102009	0.0191048	0.0197738	0.0259972	0.0272008	0.0342334	0.0324381
81	-0.00042743	0.00117206	0.00776944	0.0102191	0.0186018	0.0198021	0.0259183	0.0272316	0.0338593	0.0324584
81.2	-0.0002645	0.00117457	0.00792331	0.0102373	0.01863	0.0198303	0.0259152	0.0272623	0.0343029	0.0324786
81.4	0.00013441	0.00117708	0.00867622	0.0102554	0.0188076	0.0198584	0.0261934	0.0272929	0.0345712	0.0324986
81.6	-7.055e-05	0.00117958	0.00863003	0.0102736	0.0184931	0.0198864	0.0261009	0.0273234	0.0345251	0.0325186
81.8	-3.667e-05	0.00118209	0.00912203	0.0102917	0.0183584	0.0199144	0.0262031	0.0273538	0.034347	0.0325385
82	0.00053204	0.00118459	0.00990125	0.0103098	0.0191314	0.0199423	0.0269616	0.0273841	0.0348818	0.0325582
82.2	0.00102613	0.00118709	0.0103109	0.0103278	0.0192444	0.0199701	0.0267597	0.0274143	0.0350503	0.0325778
82.4	0.00119415	0.00118959	0.0104225	0.0103459	0.0195692	0.0199979	0.0274396	0.0274443	0.0351693	0.0325973
82.6	0.0008285	0.00119208	0.0108388	0.0103639	0.0195227	0.0200256	0.0277612	0.0274743	0.0344302	0.0326167
82.8	0.00075264	0.00119458	0.011052	0.0103818	0.0195491	0.0200532	0.0281517	0.0275042	0.0347525	0.032636
83	0.0014202	0.00119707	0.0114511	0.0103998	0.0202636	0.0200808	0.0287788	0.027534	0.0351481	0.0326552
83.2	0.00157114	0.00119956	0.0113202	0.0104177	0.0205402	0.0201083	0.0287806	0.0275636	0.0345316	0.0326743
83.4	0.00164695	0.00120205	0.0109376	0.0104356	0.0199906	0.0201357	0.0289601	0.0275932	0.0341776	0.0326932
83.6	0.00108541	0.00120454	0.0103322	0.0104534	0.019823	0.0201631	0.0288958	0.0276226	0.0332714	0.0327121
83.8	0.00128819	0.00120703	0.0100496	0.0104713	0.0199737	0.0201904	0.0291828	0.027652	0.033422	0.0327308
84	0.00166334	0.00120951	0.00997865	0.0104891	0.0199963	0.0202176	0.0292979	0.0276813	0.0334152	0.0327495
84.2	0.00125577	0.00121199	0.00933313	0.0105068	0.0201662	0.0202447	0.0289453	0.0277104	0.033094	0.032768
84.4	0.0010998	0.00121448	0.00858142	0.0105246	0.0196378	0.0202718	0.0286371	0.0277395	0.0320998	0.0327864
84.6	0.00136546	0.00121696	0.00861583	0.0105423	0.0199072	0.0202988	0.0286814	0.0277684	0.0321736	0.0328048
84.8	0.00137914	0.00121943	0.00828733	0.01056	0.0200527	0.0203258	0.0283907	0.0277973	0.0323395	0.032823
85	0.00175677	0.00122191	0.00824455	0.0105777	0.019939	0.0203526	0.0285139	0.027826	0.0324217	0.0328411
85.2	0.00168937	0.00122438	0.0083135	0.0105953	0.0197301	0.0203795	0.0283489	0.0278547	0.032944	0.0328591
85.4	0.00169983	0.00122686	0.00788648	0.0106129	0.0192018	0.0204062	0.0283626	0.0278832	0.0329936	0.032877
85.6	0.00165663	0.00122933	0.00757508	0.0106305	0.019307	0.0204329	0.0281383	0.0279117	0.0333662	0.0328948
85.8	0.0014167	0.0012318	0.00792348	0.0106481	0.0196217	0.0204595	0.027913	0.02794	0.033748	0.0329125
86	0.00152297	0.00123426	0.00775732	0.0106656	0.0200623	0.020486	0.0281842	0.0279683	0.0338539	0.0329301
86.2	0.00131362	0.00123673	0.00773123	0.0106831	0.0200204	0.0205125	0.0278347	0.0279965	0.0338819	0.0329476
86.4	0.00108192	0.0012392	0.00861083	0.0107006	0.0202409	0.0205389	0.0280418	0.0280245	0.0338722	0.032965
86.6	0.00123244	0.00124166	0.00925029	0.0107181	0.0205138	0.0205653	0.0277202	0.0280525	0.0335761	0.0329823
86.8	0.00165397	0.00124412	0.00980916	0.0107355	0.0210283	0.0205916	0.028039	0.0280804	0.0344018	0.0329995
87	0.00187229	0.00124658	0.0109902	0.0107529	0.0216776	0.0206178	0.0290497	0.0281081	0.0346688	0.0330166
87.2	0.00180263	0.00124904	0.0112764	0.0107703	0.021522	0.0206439	0.0294266	0.0281358	0.0342363	0.0330336
87.4	0.00137664	0.00125149	0.0113906	0.0107876	0.0216985	0.02067	0.0299129	0.0281634	0.034167	0.0330505
87.6	0.00139922	0.00125395	0.0118853	0.0108049	0.0221559	0.020696	0.0298875	0.0281909	0.034183	0.0330673
87.8	0.00167887	0.0012564	0.0122531	0.0108222	0.0222226	0.020722	0.0302565	0.0282183	0.0347963	0.033084
88	0.00198933	0.00125885	0.0124191	0.0108395	0.0220007	0.0207479	0.0303576	0.0282456	0.0347671	0.0331007
88.2	0.00197664	0.0012613	0.01258	0.0108568	0.0218739	0.0207737	0.0303351	0.0282728	0.0342621	0.0331172
88.4	0.00194478	0.00126375	0.0128516	0.010874	0.0214317	0.0207995	0.0299039	0.0282999	0.0334732	0.0331336
88.6	0.00205665	0.00126619	0.0131319	0.0108912	0.0219386	0.0208252	0.0302093	0.0283269	0.0333786	0.0331499
88.8	0.00232515	0.00126863	0.0132774	0.0109083	0.0220626	0.0208508	0.030036	0.0283538	0.0335386	0.0331662
89	0.00219099	0.00127108	0.013258	0.0109254	0.0220003	0.0208763	0.0300915	0.0283806	0.0339105	0.0331823
89.2	0.00206612	0.00127352	0.0130156	0.0109426	0.0219352	0.0209018	0.0296751	0.0284074	0.0340247	0.0331984
89.4	0.00248426	0.00127596	0.0126462	0.0109596	0.0217793	0.0209273	0.0297103	0.028434	0.0341867	0.0332144
89.6	0.00245005	0.00127839	0.0124336	0.0109767	0.0220368	0.0209527	0.0291099	0.0284606	0.0338129	0.0332302
89.8	0.00246933	0.00128083	0.0119664	0.0109937	0.0216928	0.020978	0.0287451	0.028487	0.0337765	0.033246
90	0.00220302	0.00128326	0.0114904	0.0110107	0.0218739	0.0210032	0.0288604	0.0285134	0.0335235	0.0332617
90.2	0.00233051	0.0012857	0.0115252	0.0110277	0.0218572	0.0210284	0.0286207	0.0285397	0.033485	0.0332773
90.4	0.00200911	0.00128813	0.0113639	0.0110447	0.0213098	0.0210535	0.0285149	0.0285659	0.0332506	0.0332928
90.6	0.00237032	0.00129056	0.0115764	0.0110616	0.0214385	0.0210786	0.0288491	0.028592	0.0336832	0.0333083
90.8	0.00224807	0.00129298	0.0115659	0.0110785	0.0215215	0.0211036	0.0292993	0.028618	0.0340596	0.0333236
91	0.00213898	0.00129541	0.0111314	0.0110954	0.0210796	0.0211285	0.0296625	0.0286439	0.0341679	0.0333389
91.2	0.00215987	0.00129783	0.0108401	0.0111122	0.0209015	0.0211534	0.0294463	0.0286697	0.0336685	0.033354
91.4	0.00163699	0.00130025	0.010474	0.011129	0.0208881	0.0211782	0.0293812	0.0286954	0.0340662	0.0333691
91.6	0.00170953	0.00130268	0.0104392	0.0111459	0.0203329	0.021203	0.028902	0.0287211	0.0342597	0.0333841
91.8	0.00185301	0.00130509	0.0103733	0.0111626	0.0199115	0.0212276	0.028861	0.0287466	0.0344934	0.033399
92	0.00188602	0.00130751	0.0101969	0.0111794	0.0193946	0.0212523	0.02872	0.0287721	0.0340331	0.0334138
92.2	0.0015522	0.00130993	0.0100294	0.0111961	0.0191392	0.0212768	0.0283543	0.0287975	0.0334378	0.0334285
92.4	0.00080981	0.00131234	0.0103548	0.0112128	0.0191562	0.0213013	0.0278771	0.0288228	0.0331785	0.0334432
92.6	0.00078313	0.00131475	0.0105992	0.0112295	0.0195202	0.0213258	0.0279155	0.028848	0.033473	0.0334578
92.8	0.00056446	0.00131716	0.0107155	0.0112461	0.0194632	0.0213501	0.0275361	0.0288731	0.0335125	0.0334722
93	0.00046109	0.00131957	0.0109252	0.0112627	0.0199386	0.0213745	0.0278296	0.0288982	0.0335008	0.0334866
93.2	0.00083215	0.00132198	0.0107952	0.0112793	0.0199323	0.0213987	0.02805	0.0289231	0.0334305	0.033501
93.4	0.00075905	0.00132439	0.0108983	0.0112959	0.0201923	0.0214229	0.0284485	0.028948	0.0333359	0.0335152
93.6	0.00071437	0.00132679	0.0109222	0.0113124	0.0204251	0.0214471	0.0286069	0.0289727	0.0329354	0.0335293
93.8	0.00027919	0.00132919	0.0110459	0.0113289	0.0204247	0.0214711	0.029062	0.0289974	0.0333041	0.0335434
94	-0.00034709	0.00133159	0.0112332	0.0113454	0.0208578	0.0214952	0.0298319	0.029022	0.0333062	0.0335574
94.2	0.00020691	0.00133399	0.0114404	0.0113619	0.0208251	0.0215191	0.030074	0.0290465	0.0333128	0.0335713
94.4	9.487e-05	0.00133639	0.0116576	0.0113783	0.0207221	0.021543	0.0304039	0.029071	0.0333173	0.0335852
94.6	0.00052683	0.00133879	0.0120999	0.0113948	0.0211609	0.0215668	0.0310277	0.0290953	0.0337056	0.0335989
94.8	0.0004815	0.00134118	0.011622	0.0114112	0.021131	0.0215906	0.0309812	0.0291196	0.0336526	0.0336126
95	0.00062569	0.00134357	0.0112815	0.0114275	0.0212987	0.0216143	0.0312852	0.0291438	0.0334964	0.0336262
95.2	0.00044053	0.00134596	0.0112667	0.0114439	0.0212167	0.021638	0.0312194	0.0291679	0.033188	0.0336397
95.4	0.00036746	0.00134835	0.0109313	0.0114602	0.0207744	0.0216616	0.0309036	0.0291919	0.0336685	0.0336532
95.6	0.00068376	0.00135074	0.0115318	0.0114765	0.0208176	0.0216851	0.0304428	0.0292158	0.033507	0.0336665
95.8	0.00079852	0.00135313	0.0113289	0.0114927	0.0210729	0.0217086	0.0305841	0.0292397	0.0336082	0.0336798
96	0.00028786	0.00135551	0.0109106	0.011509	0.0206155	0.021732	0.030285	0.0292634	0.0332295	0.033693
96.2	0.00041788	0.00135789	0.0111513	0.0115252	0.0209426	0.0217554	0.0301576	0.0292871	0.0333876	0.0337062
96.4	0.00014909	0.00136027	0.011304	0.0115414	0.0208573	0.0217787	0.0299116	0.0293107	0.0333154	0.0337192
96.6	0.00032561	0.00136265	0.0112704	0.0115575	0.0208674	0.0218019	0.0298572	0.0293342	0.0337471	0.0337322
96.8	-0.00018037	0.00136503	0.0111803	0.0115737	0.0210675	0.0218251	0.0297817	0.0293577	0.0335376	0.0337452
97	-7.053e-05	0.00136741	0.0113973	0.0115898	0.0211523	0.0218483	0.0300372	0.029381	0.0334108	0.033758
97.2	-0.0001086	0.00136978	0.0114167	0.0116059	0.0211177	0.0218713	0.0301928	0.0294043	0.0333554	0.0337708
97.4	-0.00028991	0.00137215	0.0116938	0.011622	0.0214789	0.0218943	0.0301231	0.0294275	0.0336697	0.0337835
97.6	-0.00012788	0.00137452	0.0121613	0.011638	0.0210584	0.0219173	0.0303253	0.0294506	0.0340802	0.0337961
97.8	-0.00044078	0.00137689	0.0121636	0.011654	0.0210296	0.0219402	0.030352	0.0294737	0.0347483	0.0338086
98	-0.00039164	0.00137926	0.012134	0.01167	0.0211819	0.0219631	0.0306572	0.0294966	0.0350666	0.0338211
98.2	-6.157e-05	0.00138163	0.0121638	0.011686	0.0212304	0.0219858	0.0305167	0.0295195	0.0348383	0.0338335
98.4	-9.552e-05	0.00138399	0.0119357	0.0117019	0.0211411	0.0220086	0.030311	0.0295423	0.0348352	0.0338459
98.6	-0.00034199	0.00138636	0.0115828	0.0117179	0.0210213	0.0220312	0.0305792	0.029565	0.0349176	0.0338581
98.8	-0.00018437	0.00138872	0.0115216	0.0117337	0.0207374	0.0220538	0.0306383	0.0295877	0.0347986	0.0338703
99	-2.215e-05	0.00139108	0.0112936	0.0117496	0.0208486	0.0220764	0.0309551	0.0296102	0.0344991	0.0338825
99.2	0.00039891	0.00139344	0.0112339	0.0117655	0.0204782	0.0220989	0.0310624	0.0296327	0.0344758	0.0338945
99.4	0.00088548	0.00139579	0.0114405	0.0117813	0.0207794	0.0221214	0.0310417	0.0296551	0.0346178	0.0339065
99.6	0.00084051	0.00139815	0.0111696	0.0117971	0.0205202	0.0221437	0.0304697	0.0296774	0.0339492	0.0339184
99.8	0.00098361	0.0014005	0.0106585	0.0118129	0.0205743	0.0221661	0.0311669	0.0296997	0.0338667	0.0339303
100	0.00115667	0.00140285	0.0104363	0.0118286	0.0205317	0.0221883	0.0308831	0.0297219	0.0336918	0.0339421
100.2	0.00152727	0.0014052	0.0105403	0.0118444	0.020941	0.0222106	0.030734	0.029744	0.0334182	0.0339538
100.4	0.00091932	0.00140755	0.0105373	0.0118601	0.0209906	0.0222327	0.0305449	0.029766	0.0336244	0.0339654
100.6	0.00055235	0.0014099	0.0109493	0.0118757	0.0211278	0.0222548	0.030329	0.0297879	0.0338178	0.033977
100.8	6.303e-05	0.00141224	0.0109832	0.0118914	0.0210731	0.0222769	0.0300906	0.0298098	0.0333127	0.0339885
101	0.00027443	0.00141459	0.0111801	0.011907	0.0207204	0.0222989	0.0295795	0.0298316	0.0332126	0.034
101.2	0.00033802	0.00141693	0.0113184	0.0119226	0.0209166	0.0223209	0.0293047	0.0298533	0.0332039	0.0340114
101.4	0.00057214	0.00141927	0.0114308	0.0119382	0.0208268	0.0223428	0.0291515	0.029875	0.0335519	0.0340227
101.6	0.00045063	0.00142161	0.0117914	0.0119538	0.0209726	0.0223646	0.0292522	0.0298965	0.0338047	0.0340339
101.8	0.00044328	0.00142394	0.0116607	0.0119693	0.0212375	0.0223864	0.0292402	0.029918	0.0339457	0.0340451
102	0.00063238	0.00142628	0.0116556	0.0119848	0.0216328	0.0224081	0.0293905	0.0299394	0.0338599	0.0340563
102.2	0.00067298	0.00142861	0.0113163	0.0120003	0.0217245	0.0224298	0.0293631	0.0299608	0.0337693	0.0340673
102.4	0.00064777	0.00143095	0.0112573	0.0120158	0.0217239	0.0224514	0.0292517	0.0299821	0.0338241	0.0340783
102.6	0.00096612	0.00143328	0.0114872	0.0120312	0.0218311	0.0224729	0.0300975	0.0300033	0.0336752	0.0340893
102.8	0.00120737	0.00143561	0.0112453	0.0120466	0.0215568	0.0224945	0.0302964	0.0300244	0.0334164	0.0341001
103	0.00169194	0.00143793	0.0109091	0.012062	0.0219629	0.0225159	0.0308148	0.0300454	0.0335581	0.0341109
103.2	0.00201388	0.00144026	0.0113798	0.0120774	0.0224143	0.0225373	0.0312685	0.0300664	0.0338354	0.0341217
103.4	0.00201785	0.00144258	0.0114215	0.0120927	0.0226479	0.0225587	0.0313175	0.0300873	0.0339094	0.0341324
103.6	0.00185209	0.00144491	0.0109037	0.0121081	0.0220998	0.02258	0.0307983	0.0301082	0.0337547	0.034143
103.8	0.00209945	0.00144723	0.0111534	0.0121233	0.0229031	0.0226012	0.0316895	0.0301289	0.0345861	0.0341536
104	0.00203182	0.00144955	0.0110373	0.0121386	0.0230454	0.0226224	0.0313534	0.0301496	0.0350253	0.0341641
104.2	0.00210168	0.00145187	0.0110596	0.0121539	0.0224086	0.0226435	0.0310199	0.0301702	0.0352363	0.0341745
104.4	0.00172782	0.00145418	0.0113515	0.0121691	0.0227089	0.0226646	0.0309239	0.0301908	0.0357844	0.0341849
104.6	0.00179067	0.0014565	0.011833	0.0121843	0.0226986	0.0226857	0.0308615	0.0302113	0.0356096	0.0341953
104.8	0.00116819	0.00145881	0.0114775	0.0121995	0.0223944	0.0227066	0.0304431	0.0302317	0.035319	0.0342055
105	0.00098802	0.00146112	0.0113857	0.0122147	0.0221909	0.0227275	0.0301072	0.030252	0.0348877	0.0342157
105.2	0.00123759	0.00146343	0.0117318	0.0122298	0.0222027	0.0227484	0.0301801	0.0302723	0.0349659	0.0342259
105.4	0.00112868	0.00146574	0.0116791	0.0122449	0.0223903	0.0227693	0.0299761	0.0302925	0.0346461	0.034236
105.6	0.00110244	0.00146805	0.0119013	0.01226	0.0224661	0.02279	0.0299929	0.0303126	0.0349478	0.034246
105.8	0.00133265	0.00147035	0.0122345	0.012275	0.0227189	0.0228107	0.0300799	0.0303326	0.0346304	0.034256
106	0.0014016	0.00147266	0.0121338	0.0122901	0.0231813	0.0228314	0.0300621	0.0303526	0.0342459	0.0342659
106.2	0.00139014	0.00147496	0.0117947	0.0123051	0.0229921	0.022852	0.030436	0.0303726	0.0342707	0.0342758
106.4	0.00154004	0.00147726	0.0121742	0.0123201	0.0231641	0.0228726	0.0303276	0.0303924	0.0341462	0.0342856
106.6	0.00138822	0.00147956	0.0116743	0.0123351	0.0230223	0.0228931	0.0306312	0.0304122	0.0341203	0.0342954
106.8	0.00111877	0.00148185	0.0113787	0.01235	0.022583	0.0229136	0.0307538	0.0304319	0.033722	0.034305
107	0.00120397	0.00148415	0.0117648	0.012365	0.0229719	0.022934	0.0311409	0.0304515	0.0339163	0.0343147
107.2	0.00100322	0.00148644	0.0119533	0.0123799	0.0228608	0.0229543	0.0312487	0.0304711	0.0339024	0.0343243
107.4	0.00057268	0.00148874	0.0115251	0.0123947	0.0222395	0.0229746	0.0312327	0.0304906	0.03386	0.0343338
107.6	0.00047539	0.00149103	0.01177	0.0124096	0.0221639	0.0229949	0.0311264	0.0305101	0.0339516	0.0343433
107.8	0.00075966	0.00149332	0.0120726	0.0124245	0.0219284	0.0230151	0.0315369	0.0305294	0.0341233	0.0343527
108	0.00099722	0.00149561	0.0124034	0.0124393	0.0215857	0.0230352	0.031692	0.0305487	0.0342131	0.0343621
108.2	0.00128802	0.00149789	0.0126623	0.012454	0.0213642	0.0230553	0.031728	0.030568	0.0346601	0.0343714
108.4	0.00119392	0.00150018	0.0127499	0.0124688	0.0216846	0.0230754	0.0320424	0.0305872	0.0347327	0.0343807
108.6	0.00125367	0.00150246	0.0129709	0.0124836	0.0216551	0.0230954	0.032381	0.0306063	0.0349655	0.0343899
108.8	0.00088976	0.00150474	0.0123854	0.0124983	0.0217047	0.0231153	0.0319182	0.0306253	0.0348527	0.034399
109	0.00159406	0.00150702	0.0126482	0.012513	0.0223603	0.0231353	0.0326287	0.0306443	0.0349836	0.0344081
109.2	0.00189249	0.0015093	0.0127519	0.0125277	0.0228867	0.0231551	0.0326682	0.0306632	0.0354386	0.0344172
109.4	0.00181727	0.00151158	0.0123342	0.0125423	0.0234033	0.0231749	0.0319937	0.030682	0.0355226	0.0344262
109.6	0.00202745	0.00151385	0.012507	0.012557	0.0234496	0.0231947	0.0318362	0.0307008	0.0355364	0.0344351
109.8	0.0021981	0.00151613	0.012707	0.0125716	0.0241091	0.0232144	0.0319038	0.0307195	0.0353732	0.034444
110	0.0027026	0.0015184	0.0126147	0.0125862	0.0243907	0.023234	0.0320742	0.0307382	0.0353658	0.0344529
110.2	0.00261014	0.00152067	0.0123529	0.0126007	0.0243488	0.0232536	0.0319568	0.0307568	0.035513	0.0344617
110.4	0.00234286	0.00152294	0.0125059	0.0126153	0.0245279	0.0232732	0.0319106	0.0307753	0.0354728	0.0344704
110.6	0.00208169	0.00152521	0.0119402	0.0126298	0.0240994	0.0232927	0.0319914	0.0307937	0.0351552	0.0344791
110.8	0.00225253	0.00152747	0.012154	0.0126443	0.0240178	0.0233122	0.0321228	0.0308121	0.0349891	0.0344878
111	0.00156195	0.00152974	0.0118024	0.0126588	0.0238369	0.0233316	0.0316712	0.0308304	0.0346562	0.0344964
111.2	0.00157953	0.001532	0.0119947	0.0126732	0.0233291	0.0233509	0.0315365	0.0308487	0.034845	0.0345049
111.4	0.00125332	0.00153426	0.0123486	0.0126877	0.0234911	0.0233703	0.0315041	0.0308669	0.0346012	0.0345134
111.6	0.00160505	0.00153652	0.0131172	0.0127021	0.0236607	0.0233895	0.0317156	0.0308851	0.0346054	0.0345219
111.8	0.00188263	0.00153878	0.013593	0.0127165	0.0234449	0.0234087	0.0317328	0.0309031	0.0347838	0.0345303
112	0.00155072	0.00154103	0.0140401	0.0127308	0.0237779	0.0234279	0.0320242	0.0309212	0.035029	0.0345386
112.2	0.00108903	0.00154329	0.0140612	0.0127452	0.0235192	0.023447	0.0319849	0.0309391	0.0352876	0.0345469
112.4	0.0012021	0.00154554	0.0137226	0.0127595	0.0235913	0.0234661	0.0319159	0.030957	0.0350236	0.0345552
112.6	0.00117262	0.0015478	0.0139902	0.0127738	0.0240793	0.0234851	0.0320779	0.0309748	0.0350667	0.0345634
112.8	0.00149868	0.00155005	0.0139404	0.0127881	0.0242848	0.0235041	0.0323017	0.0309926	0.0346193	0.0345716
113	0.00148925	0.00155229	0.0140662	0.0128023	0.0245149	0.0235231	0.0324224	0.0310103	0.0347384	0.0345797
113.2	0.00106494	0.00155454	0.0135203	0.0128166	0.0242885	0.0235419	0.0315389	0.0310279	0.0343538	0.0345878
113.4	0.00095124	0.00155679	0.0133515	0.0128308	0.0238241	0.0235608	0.0308518	0.0310455	0.0339284	0.0345958
113.6	0.0013247	0.00155903	0.0135502	0.012845	0.0239012	0.0235796	0.031091	0.031063	0.0335539	0.0346038
113.8	0.00191279	0.00156127	0.0136083	0.0128591	0.0241155	0.0235983	0.0312535	0.0310805	0.0338893	0.0346117
114	0.00179425	0.00156352	0.0134411	0.0128733	0.0238017	0.023617	0.031227	0.0310979	0.0339137	0.0346196
114.2	0.00104719	0.00156576	0.01261	0.0128874	0.0231802	0.0236357	0.0309953	0.0311153	0.0333356	0.0346275
114.4	0.00124406	0.00156799	0.0126137	0.0129015	0.0232047	0.0236543	0.0312659	0.0311325	0.0336915	0.0346353
114.6	0.00158618	0.00157023	0.0124388	0.0129156	0.0231929	0.0236728	0.031198	0.0311498	0.033763	0.034643
114.8	0.00131971	0.00157246	0.0119945	0.0129297	0.0232179	0.0236913	0.0313209	0.0311669	0.0341187	0.0346507
115	0.00111839	0.0015747	0.011737	0.0129437	0.0229385	0.0237098	0.0310072	0.031184	0.034337	0.0346584
115.2	0.00138092	0.00157693	0.0122688	0.0129577	0.0233715	0.0237282	0.0311731	0.0312011	0.0347299	0.034666
115.4	0.00096595	0.00157916	0.0118735	0.0129717	0.0234223	0.0237466	0.0315425	0.0312181	0.0347968	0.0346736
115.6	0.00136207	0.00158139	0.0119045	0.0129857	0.0236678	0.0237649	0.0317515	0.031235	0.0356474	0.0346811
115.8	0.00142207	0.00158362	0.0121079	0.0129997	0.0239773	0.0237832	0.0318242	0.0312518	0.0356641	0.0346886
116	0.00124405	0.00158584	0.0120881	0.0130136	0.023623	0.0238014	0.0317056	0.0312687	0.035003	0.0346961
116.2	0.00147355	0.00158807	0.0117383	0.0130275	0.0234925	0.0238196	0.0315157	0.0312854	0.0349353	0.0347035
116.4	0.00202412	0.00159029	0.0113588	0.0130414	0.0238333	0.0238378	0.0317799	0.0313021	0.0346928	0.0347109
116.6	0.00221232	0.00159251	0.0115893	0.0130553	0.0236592	0.0238559	0.0318136	0.0313187	0.0340402	0.0347182
116.8	0.0026179	0.00159473	0.0113349	0.0130691	0.0235663	0.0238739	0.0323316	0.0313353	0.0339832	0.0347255
117	0.00245947	0.00159695	0.011314	0.0130829	0.0238962	0.0238919	0.0319994	0.0313518	0.0341328	0.0347327
117.2	0.00232891	0.00159917	0.0111308	0.0130967	0.0237122	0.0239099	0.0317939	0.0313683	0.0337728	0.0347399
117.4	0.00245726	0.00160138	0.0114131	0.0131105	0.0236917	0.0239278	0.0322702	0.0313847	0.0337375	0.0347471
117.6	0.00270886	0.00160359	0.0113253	0.0131243	0.0242389	0.0239457	0.0324445	0.031401	0.033895	0.0347542
117.8	0.00269533	0.00160581	0.011331	0.013138	0.0239357	0.0239635	0.0324335	0.0314173	0.0338494	0.0347613
118	0.00226409	0.00160802	0.011195	0.0131518	0.0239723	0.0239813	0.0325222	0.0314336	0.033822	0.0347683
118.2	0.00247192	0.00161023	0.0111481	0.0131655	0.0236092	0.023999	0.0323469	0.0314498	0.03386	0.0347753
118.4	0.00251915	0.00161243	0.0118832	0.0131791	0.0239397	0.0240167	0.0326277	0.0314659	0.0345661	0.0347822
118.6	0.0025091	0.00161464	0.0117865	0.0131928	0.0237097	0.0240343	0.0328757	0.031482	0.0346446	0.0347891
118.8	0.0023057	0.00161684	0.0120762	0.0132064	0.0234578	0.024052	0.0324279	0.031498	0.0349067	0.034796
119	0.00239432	0.00161905	0.0125145	0.0132201	0.0236089	0.0240695	0.032358	0.0315139	0.0356036	0.0348029
119.2	0.0022841	0.00162125	0.0126208	0.0132336	0.0236954	0.024087	0.0328094	0.0315298	0.0358695	0.0348097
119.4	0.00263264	0.00162345	0.0125823	0.0132472	0.0231557	0.0241045	0.0326072	0.0315457	0.0364428	0.0348164
119.6	0.00318997	0.00162565	0.0129177	0.0132608	0.0232442	0.0241219	0.0324488	0.0315615	0.0365658	0.0348231
119.8	0.00342346	0.00162784	0.0132674	0.0132743	0.0224711	0.0241393	0.0322206	0.0315772	0.0361894	0.0348298
120	0.00344377	0.00163004	0.0133483	0.0132878	0.0221665	0.0241567	0.031982	0.0315929	0.0360743	0.0348365
120.2	0.00339146	0.00163223	0.0131736	0.0133013	0.022189	0.024174	0.0319243	0.0316085	0.0366149	0.0348431
120.4	0.00365074	0.00163442	0.013016	0.0133148	0.0223091	0.0241912	0.0321103	0.0316241	0.0366701	0.0348496
120.6	0.00362115	0.00163662	0.0132243	0.0133282	0.0223035	0.0242084	0.0320388	0.0316396	0.0360281	0.0348562
120.8	0.00371926	0.0016388	0.0132336	0.0133417	0.0226666	0.0242256	0.0323725	0.0316551	0.0364487	0.0348627
121	0.00344444	0.00164099	0.0130012	0.0133551	0.0226618	0.0242428	0.0324359	0.0316705	0.0361443	0.0348691
121.2	0.00329937	0.00164318	0.012845	0.0133685	0.0223819	0.0242598	0.0326787	0.0316859	0.0360346	0.0348755
121.4	0.00322933	0.00164536	0.0131063	0.0133818	0.022844	0.0242769	0.0330438	0.0317012	0.0360649	0.0348819
121.6	0.00334073	0.00164755	0.0127399	0.0133952	0.022774	0.0242939	0.0329045	0.0317164	0.0353873	0.0348883
121.8	0.002982	0.00164973	0.0128122	0.0134085	0.0227835	0.0243108	0.0329974	0.0317316	0.0348399	0.0348946
122	0.00302919	0.00165191	0.012809	0.0134218	0.0229363	0.0243277	0.0327652	0.0317468	0.0347758	0.0349009
122.2	0.00273065	0.00165409	0.0128071	0.0134351	0.022914	0.0243446	0.0327085	0.0317619	0.0342766	0.0349071
122.4	0.00212788	0.00165627	0.0125565	0.0134484	0.0230937	0.0243614	0.0327389	0.0317769	0.0338754	0.0349133
122.6	0.0022059	0.00165844	0.0124985	0.0134616	0.0232362	0.0243782	0.0325518	0.0317919	0.0337052	0.0349195
122.8	0.00204495	0.00166062	0.0127245	0.0134748	0.0234687	0.024395	0.0322056	0.0318069	0.0339252	0.0349256
123	0.00151805	0.00166279	0.0124411	0.013488	0.0238912	0.0244117	0.0322856	0.0318218	0.0348615	0.0349317
123.2	0.00206857	0.00166496	0.0125248	0.0135012	0.0240951	0.0244284	0.0325407	0.0318366	0.0348771	0.0349377
123.4	0.00216744	0.00166713	0.0129463	0.0135144	0.0238373	0.024445	0.0320044	0.0318514	0.0348997	0.0349438
123.6	0.00184865	0.0016693	0.0127035	0.0135275	0.0238345	0.0244615	0.0323019	0.0318661	0.0347459	0.0349498
123.8	0.00193857	0.00167147	0.0129229	0.0135407	0.0239131	0.0244781	0.0320871	0.0318808	0.0351521	0.0349557
124	0.00156589	0.00167363	0.0130976	0.0135538	0.024204	0.0244946	0.032017	0.0318954	0.0356533	0.0349617
124.2	0.00134787	0.00167579	0.0130878	0.0135669	0.0242425	0.024511	0.0319668	0.03191	0.0358599	0.0349676
124.4	0.0018066	0.00167796	0.0133868	0.0135799	0.0244528	0.0245274	0.0318164	0.0319246	0.0359201	0.0349734
124.6	0.00195362	0.00168012	0.0137422	0.013593	0.0244658	0.0245438	0.0320523	0.031939	0.0359054	0.0349792
124.8	0.00200049	0.00168228	0.0136127	0.013606	0.0239989	0.0245602	0.0322875	0.0319535	0.0363727	0.034985
125	0.00202656	0.00168444	0.013506	0.013619	0.0237812	0.0245764	0.0325471	0.0319678	0.0363727	0.0349908
125.2	0.00197782	0.00168659	0.0137473	0.013632	0.0238788	0.0245927	0.0328315	0.0319822	0.0367351	0.0349965
125.4	0.0021508	0.00168875	0.0137441	0.0136449	0.0241173	0.0246089	0.0326414	0.0319965	0.0369803	0.0350022
125.6	0.00236394	0.0016909	0.0134048	0.0136579	0.0235825	0.0246251	0.0326659	0.0320107	0.0364798	0.0350079
125.8	0.00240036	0.00169305	0.0131394	0.0136708	0.0234598	0.0246412	0.0327455	0.0320249	0.0362225	0.0350135
126	0.00279746	0.0016952	0.0129561	0.0136837	0.0234714	0.0246573	0.0325178	0.032039	0.0360049	0.0350191
126.2	0.00210914	0.00169735	0.012468	0.0136966	0.0229877	0.0246734	0.0322973	0.0320531	0.0350181	0.0350246
126.4	0.00242169	0.0016995	0.0124462	0.0137095	0.0229603	0.0246894	0.0325014	0.0320672	0.0351331	0.0350302
126.6	0.00254483	0.00170165	0.0124384	0.0137223	0.0229909	0.0247053	0.0327766	0.0320811	0.0350466	0.0350357
126.8	0.00227685	0.00170379	0.0122879	0.0137351	0.0225106	0.0247213	0.03274	0.0320951	0.0353108	0.0350411
127	0.00231728	0.00170593	0.0123999	0.0137479	0.0228911	0.0247371	0.0326809	0.032109	0.0356271	0.0350466
127.2	0.00254366	0.00170808	0.0125681	0.0137607	0.022622	0.024753	0.0328153	0.0321228	0.0353593	0.035052
127.4	0.00218448	0.00171022	0.0127688	0.0137735	0.0225757	0.0247688	0.0323236	0.0321366	0.0349974	0.0350574
127.6	0.00248357	0.00171235	0.0128606	0.0137862	0.0228605	0.0247846	0.0324941	0.0321504	0.0348071	0.0350627
127.8	0.00242272	0.00171449	0.013395	0.013799	0.0229806	0.0248003	0.0321147	0.0321641	0.0349836	0.035068
128	0.00219359	0.00171663	0.0134982	0.0138117	0.0230738	0.024816	0.0315112	0.0321777	0.0351532	0.0350733
128.2	0.00218995	0.00171876	0.0136106	0.0138244	0.0232636	0.0248316	0.0314045	0.0321913	0.0351471	0.0350785
128.4	0.00234631	0.00172089	0.0138706	0.013837	0.0233905	0.0248473	0.0311597	0.0322049	0.0354602	0.0350838
128.6	0.00196594	0.00172303	0.0139669	0.0138497	0.0234788	0.0248628	0.0315785	0.0322184	0.0355111	0.035089
128.8	0.00175095	0.00172516	0.0141106	0.0138623	0.0234258	0.0248784	0.0318438	0.0322319	0.0356043	0.0350941
129	0.00149039	0.00172728	0.014523	0.0138749	0.0242191	0.0248939	0.0318085	0.0322453	0.0357285	0.0350992
129.2	0.00154477	0.00172941	0.0145828	0.0138875	0.0244413	0.0249093	0.0322112	0.0322587	0.0357531	0.0351044
129.4	0.00233191	0.00173154	0.0148941	0.0139001	0.0245784	0.0249247	0.032105	0.032272	0.0358848	0.0351094
129.6	0.0027634	0.00173366	0.0147738	0.0139127	0.0248299	0.0249401	0.0324584	0.0322853	0.0356189	0.0351145
129.8	0.00291651	0.00173578	0.0146699	0.0139252	0.0248527	0.0249555	0.0329225	0.0322985	0.0355095	0.0351195
130	0.00310884	0.0017379	0.0148288	0.0139377	0.0252802	0.0249708	0.0331064	0.0323117	0.0353176	0.0351245
130.2	0.00292603	0.00174002	0.0144749	0.0139502	0.0250214	0.024986	0.0331447	0.0323249	0.0347328	0.0351294
130.4	0.00353722	0.00174214	0.0144484	0.0139627	0.0254553	0.0250012	0.0335692	0.0323379	0.0349636	0.0351344
130.6	0.00371838	0.00174426	0.0142188	0.0139751	0.0254441	0.0250164	0.0337294	0.032351	0.0350851	0.0351393
130.8	0.00387531	0.00174637	0.0141148	0.0139876	0.0251672	0.0250316	0.0336337	0.032364	0.0353363	0.0351442
131	0.00380276	0.00174849	0.0141103	0.014	0.0253883	0.0250467	0.0332032	0.032377	0.0353083	0.035149
131.2	0.00314751	0.0017506	0.0135981	0.0140124	0.0247819	0.0250618	0.0324054	0.0323899	0.035245	0.0351538
131.4	0.00350328	0.00175271	0.0135224	0.0140248	0.0247883	0.0250768	0.0321006	0.0324028	0.0352308	0.0351586
131.6	0.00353999	0.00175482	0.0131486	0.0140371	0.0245151	0.0250918	0.031789	0.0324156	0.0352343	0.0351634
131.8	0.00288303	0.00175693	0.0130031	0.0140495	0.0246032	0.0251068	0.0309633	0.0324284	0.0350903	0.0351681
132	0.00277307	0.00175904	0.0127041	0.0140618	0.0243413	0.0251217	0.0303736	0.0324411	0.0347507	0.0351728
132.2	0.00251732	0.00176114	0.0128131	0.0140741	0.0237677	0.0251366	0.0308848	0.0324538	0.034603	0.0351775
132.4	0.00220794	0.00176325	0.0126065	0.0140864	0.0234277	0.0251514	0.0310777	0.0324665	0.0342996	0.0351822
132.6	0.00221454	0.00176535	0.0128317	0.0140987	0.0233612	0.0251663	0.0315116	0.0324791	0.0340751	0.0351868
132.8	0.0019736	0.00176745	0.0128349	0.0141109	0.0233955	0.025181	0.0322402	0.0324916	0.0341919	0.0351914
133	0.00148518	0.00176955	0.012676	0.0141232	0.0236782	0.0251958	0.0324279	0.0325042	0.0339988	0.035196
133.2	0.00185625	0.00177165	0.012453	0.0141354	0.0236096	0.0252105	0.0328395	0.0325167	0.034037	0.0352005
133.4	0.0018848	0.00177374	0.0127209	0.0141476	0.0235178	0.0252251	0.0331139	0.0325291	0.0340634	0.0352051
133.6	0.00151249	0.00177584	0.0123782	0.0141597	0.0235622	0.0252398	0.0340089	0.0325415	0.034188	0.0352096
133.8	0.0018247	0.00177793	0.0125995	0.0141719	0.0236706	0.0252543	0.0347676	0.0325538	0.0342958	0.035214
134	0.00244547	0.00178002	0.0129463	0.014184	0.024304	0.0252689	0.0351025	0.0325661	0.0345188	0.0352185
134.2	0.00224174	0.00178211	0.0125806	0.0141962	0.0242913	0.0252834	0.0347078	0.0325784	0.0343331	0.0352229
134.4	0.00278816	0.0017842	0.0126445	0.0142083	0.0245225	0.0252979	0.0349546	0.0325906	0.0346911	0.0352273
134.6	0.00318545	0.00178629	0.0130299	0.0142203	0.0248557	0.0253124	0.0351089	0.0326028	0.0349944	0.0352317
134.8	0.00309924	0.00178838	0.0130482	0.0142324	0.0249817	0.0253268	0.0349546	0.0326149	0.035377	0.035236
135	0.00285603	0.00179046	0.0132587	0.0142445	0.0250295	0.0253411	0.0343128	0.032627	0.0356145	0.0352403
135.2	0.00275372	0.00179255	0.013212	0.0142565	0.0247505	0.0253555	0.0338953	0.0326391	0.0357224	0.0352447
135.4	0.00286933	0.00179463	0.0133818	0.0142685	0.024723	0.0253698	0.0340144	0.0326511	0.0356086	0.0352489
135.6	0.00252349	0.00179671	0.0135117	0.0142805	0.0247029	0.025384	0.0334655	0.0326631	0.0350958	0.0352532
135.8	0.0022562	0.00179879	0.0141507	0.0142924	0.0249352	0.0253983	0.0330862	0.032675	0.0347017	0.0352574
136	0.00258822	0.00180087	0.0143426	0.0143044	0.0248664	0.0254125	0.0331164	0.0326869	0.034207	0.0352616
136.2	0.00270866	0.00180294	0.014972	0.0143163	0.02519	0.0254266	0.0333001	0.0326987	0.0341642	0.0352658
136.4	0.00248193	0.00180502	0.0147464	0.0143283	0.0255342	0.0254408	0.0332216	0.0327106	0.0341333	0.0352699
136.6	0.00203368	0.00180709	0.0148765	0.0143401	0.0261579	0.0254549	0.0329164	0.0327223	0.0341856	0.0352741
136.8	0.00130726	0.00180916	0.0144885	0.014352	0.026324	0.0254689	0.0325636	0.0327341	0.034089	0.0352782
137	0.00131392	0.00181123	0.0141603	0.0143639	0.0263506	0.0254829	0.031933	0.0327457	0.0336981	0.0352822
137.2	0.00121116	0.0018133	0.0137095	0.0143757	0.0261999	0.0254969	0.0316557	0.0327574	0.0335779	0.0352863
137.4	0.00075618	0.00181537	0.013953	0.0143876	0.0256352	0.0255109	0.0318636	0.032769	0.0334957	0.0352903
137.6	0.00113953	0.00181744	0.0139544	0.0143994	0.0256173	0.0255248	0.0323115	0.0327805	0.0339518	0.0352944
137.8	0.00165302	0.0018195	0.0141287	0.0144112	0.0259945	0.0255386	0.0326203	0.0327921	0.0341612	0.0352983
138	0.00189245	0.00182157	0.0144301	0.0144229	0.0260856	0.0255525	0.0329242	0.0328036	0.0345692	0.0353023
138.2	0.00202072	0.00182363	0.0142785	0.0144347	0.0258909	0.0255663	0.0325193	0.032815	0.0346511	0.0353062
138.4	0.00232227	0.00182569	0.014463	0.0144464	0.0262441	0.0255801	0.0330355	0.0328264	0.0348554	0.0353102
138.6	0.00221512	0.00182775	0.0145206	0.0144581	0.0260342	0.0255938	0.0333996	0.0328378	0.0349885	0.0353141
138.8	0.00210591	0.00182981	0.0146157	0.0144698	0.0257232	0.0256075	0.0340478	0.0328491	0.0354693	0.035318
139	0.00228441	0.00183186	0.0150258	0.0144815	0.0252773	0.0256212	0.0340865	0.0328604	0.0350781	0.0353218
139.2	0.00203035	0.00183392	0.0151078	0.0144932	0.0243933	0.0256348	0.034042	0.0328716	0.0345752	0.0353256
139.4	0.00216689	0.00183597	0.0151806	0.0145048	0.02399	0.0256484	0.033933	0.0328828	0.0341944	0.0353294
139.6	0.00236509	0.00183802	0.0154736	0.0145165	0.0236592	0.025662	0.0336741	0.032894	0.0341752	0.0353332
139.8	0.00275604	0.00184008	0.0159996	0.0145281	0.0238499	0.0256755	0.033984	0.0329051	0.0340965	0.035337
140	0.00320948	0.00184212	0.0162865	0.0145397	0.0240869	0.0256891	0.0343638	0.0329162	0.0342223	0.0353407
140.2	0.00299934	0.00184417	0.016347	0.0145512	0.0240041	0.0257025	0.0338553	0.0329273	0.0344964	0.0353445
140.4	0.00298992	0.00184622	0.0160691	0.0145628	0.0243367	0.025716	0.0336026	0.0329383	0.034786	0.0353482
140.6	0.00253465	0.00184826	0.0155949	0.0145743	0.0243266	0.0257294	0.0329508	0.0329493	0.0345733	0.0353519
140.8	0.00268777	0.00185031	0.0152655	0.0145858	0.0242566	0.0257427	0.03254	0.0329602	0.0345582	0.0353555
141	0.00273529	0.00185235	0.0150067	0.0145974	0.0242288	0.0257561	0.0322711	0.0329711	0.0345108	0.0353592
141.2	0.00263503	0.00185439	0.0149657	0.0146088	0.0245918	0.0257694	0.0325202	0.032982	0.0349524	0.0353628
141.4	0.00246129	0.00185643	0.0152315	0.0146203	0.0246452	0.0257826	0.0326719	0.0329928	0.0350571	0.0353664
141.6	0.0026688	0.00185847	0.014985	0.0146318	0.0253648	0.0257959	0.0331348	0.0330036	0.0352839	0.03537
141.8	0.00235508	0.00186051	0.0149559	0.0146432	0.0256141	0.0258091	0.0332791	0.0330144	0.0354166	0.0353735
142	0.00235304	0.00186254	0.0147736	0.0146546	0.0259113	0.0258222	0.0332342	0.0330251	0.0358282	0.0353771
142.2	0.00161049	0.00186458	0.0141352	0.014666	0.0261264	0.0258354	0.0326193	0.0330358	0.0354387	0.0353806
142.4	0.00095223	0.00186661	0.0135812	0.0146774	0.0265432	0.0258485	0.0321518	0.0330464	0.0350375	0.0353841
142.6	0.00052442	0.00186864	0.0137809	0.0146888	0.0265061	0.0258615	0.032151	0.033057	0.0344979	0.0353875
142.8	0.0001546	0.00187067	0.0137581	0.0147001	0.0266098	0.0258746	0.0316763	0.0330676	0.0345196	0.035391
143	0.00039307	0.0018727	0.0136979	0.0147114	0.0262351	0.0258876	0.0307651	0.0330781	0.0343483	0.0353944
143.2	0.00066878	0.00187473	0.0134921	0.0147227	0.0260796	0.0259006	0.030518	0.0330886	0.0343372	0.0353979
143.4	0.0009143	0.00187675	0.0135384	0.014734	0.0263977	0.0259135	0.0299297	0.033099	0.0340452	0.0354013
143.6	0.00066526	0.00187878	0.0134096	0.0147453	0.0265534	0.0259264	0.0303448	0.0331095	0.0338701	0.0354046
143.8	0.00091789	0.0018808	0.0136369	0.0147566	0.0268715	0.0259393	0.0308083	0.0331199	0.0336592	0.035408
144	0.00062355	0.00188282	0.013188	0.0147678	0.0264254	0.0259521	0.0308812	0.0331302	0.0340751	0.0354113
144.2	0.00046332	0.00188484	0.0130542	0.014779	0.0257635	0.0259649	0.0305903	0.0331405	0.0340283	0.0354146
144.4	0.00081583	0.00188686	0.0133009	0.0147902	0.026199	0.0259777	0.031028	0.0331508	0.0343473	0.0354179
144.6	0.00027387	0.00188888	0.0126891	0.0148014	0.0254714	0.0259904	0.0308312	0.033161	0.0339033	0.0354212
144.8	-5.338e-05	0.00189089	0.013066	0.0148126	0.0254709	0.0260032	0.0312124	0.0331713	0.0340817	0.0354245
145	-0.00031531	0.00189291	0.0130279	0.0148238	0.0254474	0.0260159	0.0313286	0.0331814	0.0343128	0.0354278
145.2	4.308e-05	0.00189492	0.0130611	0.0148349	0.0252432	0.0260285	0.0320944	0.0331916	0.0343965	0.035431
145.4	-0.00013949	0.00189693	0.0134507	0.014846	0.02525	0.0260411	0.0325382	0.0332017	0.0340915	0.0354342
145.6	-0.00019067	0.00189894	0.0136267	0.0148571	0.0253172	0.0260537	0.033327	0.0332117	0.0346614	0.0354374
145.8	-0.00029607	0.00190095	0.0139936	0.0148682	0.0251785	0.0260663	0.0332425	0.0332218	0.034994	0.0354406
146	-0.00052197	0.00190296	0.0138206	0.0148793	0.0252362	0.0260788	0.0332556	0.0332318	0.0351097	0.0354437
146.2	-0.00080895	0.00190496	0.0135487	0.0148904	0.0246954	0.0260913	0.0329651	0.0332417	0.0344185	0.0354468
146.4	-0.0003671	0.00190697	0.013791	0.0149014	0.024851	0.0261037	0.032606	0.0332517	0.0344718	0.03545
146.6	0.00011454	0.00190897	0.0140985	0.0149124	0.0250896	0.0261162	0.0329608	0.0332616	0.0344769	0.0354531
146.8	0.00028819	0.00191097	0.0139831	0.0149234	0.0251622	0.0261286	0.0327412	0.0332714	0.0352982	0.0354561
147	0.00059273	0.00191298	0.0138595	0.0149344	0.0248456	0.0261409	0.0324656	0.0332812	0.034984	0.0354592
147.2	0.00081058	0.00191497	0.0139156	0.0149454	0.0249099	0.0261533	0.0327367	0.033291	0.0345832	0.0354623
147.4	0.00076377	0.00191697	0.0140292	0.0149563	0.0248209	0.0261656	0.032416	0.0333008	0.0342228	0.0354653
147.6	0.00072816	0.00191897	0.0142529	0.0149673	0.0249534	0.0261779	0.0330714	0.0333105	0.0344896	0.0354683
147.8	0.00073332	0.00192096	0.0141737	0.0149782	0.0246612	0.0261901	0.0331076	0.0333202	0.0346484	0.0354713
148	0.00067025	0.00192296	0.0143931	0.0149891	0.0244553	0.0262023	0.0331906	0.0333299	0.034864	0.0354743
148.2	0.00083824	0.00192495	0.0145508	0.015	0.0243319	0.0262145	0.0326531	0.0333395	0.034717	0.0354772
148.4	0.00103017	0.00192694	0.0144594	0.0150108	0.0246493	0.0262267	0.0324575	0.0333491	0.0349897	0.0354802
148.6	0.00065122	0.00192893	0.0137549	0.0150217	0.0247925	0.0262388	0.0323726	0.0333586	0.0347968	0.0354831
148.8	0.00073734	0.00193092	0.0137804	0.0150325	0.0250997	0.0262509	0.032702	0.0333682	0.0349417	0.035486
149	0.00103292	0.00193291	0.0136733	0.0150433	0.0249102	0.026263	0.0327537	0.0333777	0.0349266	0.0354889
149.2	0.00157508	0.00193489	0.0142852	0.0150542	0.0253174	0.026275	0.0332083	0.0333871	0.0349797	0.0354918
149.4	0.0012539	0.00193688	0.0148364	0.0150649	0.0256691	0.026287	0.0336954	0.0333965	0.0349983	0.0354947
149.6	0.00152055	0.00193886	0.0146704	0.0150757	0.0258777	0.026299	0.0339542	0.0334059	0.0355446	0.0354975
149.8	0.00158907	0.00194084	0.0146149	0.0150865	0.0262283	0.0263109	0.0337221	0.0334153	0.0352913	0.0355003
150	0.00156316	0.00194282	0.0147547	0.0150972	0.025936	0.0263228	0.0338725	0.0334246	0.0354199	0.0355031
150.2	0.00176253	0.0019448	0.0145043	0.0151079	0.0257181	0.0263347	0.0335372	0.0334339	0.0349674	0.0355059
150.4	0.00194099	0.00194678	0.0145475	0.0151186	0.0258268	0.0263466	0.0335961	0.0334432	0.034935	0.0355087
150.6	0.00201379	0.00194875	0.0146226	0.0151293	0.0258791	0.0263584	0.033091	0.0334524	0.0346095	0.0355115
150.8	0.00166685	0.00195073	0.0146071	0.01514	0.0260296	0.0263702	0.0327944	0.0334616	0.0349484	0.0355142
151	0.00136344	0.0019527	0.0143423	0.0151506	0.0255898	0.026382	0.0327991	0.0334708	0.0345453	0.035517
151.2	0.00163259	0.00195467	0.0142718	0.0151613	0.0252074	0.0263937	0.0329253	0.0334799	0.0344625	0.0355197
151.4	0.00171894	0.00195664	0.014615	0.0151719	0.0253039	0.0264054	0.0331008	0.033489	0.034286	0.0355224
151.6	0.00123223	0.00195861	0.0147002	0.0151825	0.0253213	0.0264171	0.0331989	0.0334981	0.0339145	0.0355251
151.8	0.00138275	0.00196058	0.0142807	0.0151931	0.0251042	0.0264287	0.0334622	0.0335072	0.0338969	0.0355277
152	0.00189864	0.00196255	0.0146517	0.0152037	0.0252796	0.0264403	0.0334769	0.0335162	0.0337864	0.0355304
152.2	0.00245503	0.00196451	0.0141272	0.0152142	0.0251716	0.0264519	0.0335372	0.0335251	0.0340726	0.035533
152.4	0.00275974	0.00196648	0.0142109	0.0152248	0.0252928	0.0264635	0.0340427	0.0335341	0.0340887	0.0355357
152.6	0.00322571	0.00196844	0.0144457	0.0152353	0.0259262	0.026475	0.0343379	0.033543	0.0342826	0.0355383
152.8	0.00372388	0.0019704	0.014623	0.0152458	0.0258182	0.0264865	0.0343536	0.0335519	0.0340403	0.0355409
153	0.00341705	0.00197236	0.0151676	0.0152563	0.0259326	0.026498	0.0343579	0.0335608	0.0343477	0.0355434
153.2	0.00331904	0.00197432	0.0157085	0.0152668	0.0265269	0.0265094	0.0344556	0.0335696	0.0344447	0.035546
153.4	0.00317943	0.00197628	0.0156328	0.0152772	0.0263808	0.0265209	0.0346725	0.0335784	0.0344866	0.0355486
153.6	0.00333685	0.00197823	0.0157639	0.0152877	0.0266201	0.0265323	0.0348055	0.0335872	0.0346409	0.0355511
153.8	0.00290333	0.00198019	0.0160923	0.0152981	0.0263021	0.0265436	0.0341983	0.0335959	0.0346811	0.0355536
154	0.00279824	0.00198214	0.0167429	0.0153085	0.0263335	0.0265549	0.0339774	0.0336046	0.0352634	0.0355561
154.2	0.00253935	0.00198409	0.0166483	0.0153189	0.0260816	0.0265662	0.0335606	0.0336133	0.0349893	0.0355586
154.4	0.002191	0.00198604	0.0167282	0.0153293	0.0255981	0.0265775	0.0337121	0.0336219	0.0353714	0.0355611
154.6	0.00219783	0.00198799	0.0168263	0.0153397	0.025657	0.0265888	0.0329585	0.0336305	0.0351354	0.0355636
154.8	0.00209084	0.00198994	0.0163531	0.01535	0.0258111	0.0266	0.0331164	0.0336391	0.035613	0.035566
155	0.00199634	0.00199189	0.0160099	0.0153603	0.0253565	0.0266112	0.033124	0.0336477	0.0351577	0.0355685
155.2	0.00190933	0.00199383	0.0156316	0.0153707	0.0251304	0.0266223	0.0326157	0.0336562	0.0342205	0.0355709
155.4	0.00145015	0.00199578	0.0155174	0.015381	0.0251764	0.0266335	0.0324382	0.0336647	0.0339402	0.0355733
155.6	0.00109301	0.00199772	0.014547	0.0153913	0.024823	0.0266446	0.0325703	0.0336732	0.0341731	0.0355757
155.8	0.0010566	0.00199966	0.0142227	0.0154015	0.02477	0.0266557	0.0331234	0.0336816	0.0344288	0.0355781
156	0.00117094	0.0020016	0.0144158	0.0154118	0.024563	0.0266667	0.0327556	0.03369	0.0340546	0.0355804
156.2	0.00147859	0.00200354	0.0142962	0.015422	0.0250015	0.0266777	0.0331786	0.0336984	0.0342985	0.0355828
156.4	0.00175443	0.00200547	0.0147442	0.0154322	0.0256566	0.0266887	0.0330162	0.0337067	0.0346794	0.0355851
156.6	0.0016798	0.00200741	0.0143698	0.0154424	0.0259043	0.0266997	0.0329443	0.0337151	0.0347737	0.0355875
156.8	0.00108069	0.00200934	0.0138513	0.0154526	0.0255181	0.0267106	0.0325802	0.0337233	0.0346319	0.0355898
157	0.00084069	0.00201128	0.0139153	0.0154628	0.0260314	0.0267216	0.0325155	0.0337316	0.0352195	0.0355921
157.2	0.00096144	0.00201321	0.0138372	0.015473	0.026188	0.0267324	0.0323397	0.0337399	0.0349774	0.0355944
157.4	0.00120478	0.00201514	0.013815	0.0154831	0.0262955	0.0267433	0.0324582	0.0337481	0.0355691	0.0355966
157.6	0.00122846	0.00201707	0.0139214	0.0154933	0.0260426	0.0267541	0.0326758	0.0337562	0.0351577	0.0355989
157.8	0.0013614	0.002019	0.0143509	0.0155034	0.0258188	0.0267649	0.0321706	0.0337644	0.0352838	0.0356011
158	0.00134298	0.00202092	0.0146985	0.0155135	0.0263318	0.0267757	0.0325701	0.0337725	0.0354345	0.0356034
158.2	0.00142963	0.00202285	0.0145573	0.0155235	0.0255583	0.0267865	0.0329254	0.0337806	0.0353788	0.0356056
158.4	0.00183033	0.00202477	0.014839	0.0155336	0.0254983	0.0267972	0.0331566	0.0337887	0.0356868	0.0356078
158.6	0.00216019	0.00202669	0.0145716	0.0155437	0.0260212	0.0268079	0.0327436	0.0337967	0.0350253	0.03561
158.8	0.00232055	0.00202862	0.0144003	0.0155537	0.0259389	0.0268186	0.0324793	0.0338047	0.0350621	0.0356122
159	0.00256609	0.00203054	0.0146938	0.0155637	0.0259711	0.0268292	0.0324932	0.0338127	0.0346503	0.0356144
159.2	0.00234572	0.00203245	0.0146121	0.0155737	0.0263621	0.0268398	0.0325359	0.0338207	0.034526	0.0356165
159.4	0.00224482	0.00203437	0.0145587	0.0155837	0.0262605	0.0268504	0.0326545	0.0338286	0.034713	0.0356187
159.6	0.00214422	0.00203629	0.0146432	0.0155937	0.0263424	0.026861	0.0330817	0.0338365	0.0348089	0.0356208
159.8	0.00183155	0.0020382	0.0152508	0.0156037	0.0260894	0.0268715	0.0332853	0.0338444	0.0346199	0.035623
160	0.00246561	0.00204011	0.0154716	0.0156136	0.0261367	0.026882	0.0333446	0.0338522	0.0346126	0.0356251
160.2	0.00245719	0.00204203	0.0154347	0.0156235	0.0271225	0.0268925	0.0336573	0.03386	0.0349713	0.0356272
160.4	0.00286161	0.00204394	0.0153411	0.0156335	0.027387	0.026903	0.0333518	0.0338678	0.0353002	0.0356293
160.6	0.00220377	0.00204585	0.0143757	0.0156433	0.0264572	0.0269134	0.0330607	0.0338756	0.0349859	0.0356313
160.8	0.0021537	0.00204775	0.0143813	0.0156532	0.026483	0.0269238	0.0328823	0.0338833	0.0351461	0.0356334
161	0.00265141	0.00204966	0.0143225	0.0156631	0.0265477	0.0269342	0.033032	0.033891	0.0352732	0.0356354
161.2	0.00228803	0.00205157	0.0143397	0.015673	0.0263363	0.0269446	0.0328377	0.0338987	0.0348984	0.0356375
161.4	0.00269894	0.00205347	0.0142984	0.0156828	0.026426	0.0269549	0.0333212	0.0339064	0.0348294	0.0356395
161.6	0.00295623	0.00205537	0.0144174	0.0156926	0.0262355	0.0269652	0.0332183	0.033914	0.034307	0.0356415
161.8	0.00291048	0.00205727	0.0146731	0.0157024	0.026647	0.0269755	0.0335362	0.0339216	0.0345451	0.0356435
162	0.00290599	0.00205917	0.0149539	0.0157122	0.0271317	0.0269857	0.0341208	0.0339292	0.0348054	0.0356455
162.2	0.00306485	0.00206107	0.0149339	0.015722	0.027074	0.0269959	0.0346499	0.0339367	0.0350572	0.0356475
162.4	0.00306339	0.00206297	0.0151301	0.0157318	0.0277666	0.0270061	0.0347704	0.0339443	0.0351552	0.0356495
162.6	0.00259171	0.00206487	0.015072	0.0157415	0.028117	0.0270163	0.0343749	0.0339518	0.0347952	0.0356515
162.8	0.00252781	0.00206676	0.0153741	0.0157512	0.0280995	0.0270265	0.0339873	0.0339592	0.035265	0.0356534
163	0.00250088	0.00206866	0.0158619	0.015761	0.0285193	0.0270366	0.0345835	0.0339667	0.0357433	0.0356553
163.2	0.00229962	0.00207055	0.0158784	0.0157707	0.0284978	0.0270467	0.0341037	0.0339741	0.0362963	0.0356573
163.4	0.00223328	0.00207244	0.0162213	0.0157804	0.0282398	0.0270568	0.0337462	0.0339815	0.0362201	0.0356592
163.6	0.00186465	0.00207433	0.0165917	0.01579	0.0283702	0.0270668	0.0337139	0.0339889	0.0366899	0.0356611
163.8	0.00170905	0.00207622	0.0164101	0.0157997	0.0280766	0.0270768	0.0337204	0.0339962	0.0370058	0.035663
164	0.00192955	0.0020781	0.0161931	0.0158093	0.0281614	0.0270868	0.0333348	0.0340036	0.0368593	0.0356649
164.2	0.00135056	0.00207999	0.0157322	0.015819	0.0281307	0.0270968	0.03285	0.0340108	0.0368653	0.0356667
164.4	0.00157998	0.00208187	0.015256	0.0158286	0.0273069	0.0271067	0.0323517	0.0340181	0.0370516	0.0356686
164.6	0.00096966	0.00208376	0.0151518	0.0158382	0.026557	0.0271167	0.0321592	0.0340254	0.0366617	0.0356704
164.8	0.00089673	0.00208564	0.0153364	0.0158478	0.0266926	0.0271266	0.0323073	0.0340326	0.0364302	0.0356723
165	0.00077645	0.00208752	0.0152417	0.0158573	0.0263249	0.0271364	0.0325718	0.0340398	0.0361566	0.0356741
165.2	0.00051063	0.0020894	0.0153639	0.0158669	0.0266532	0.0271463	0.0326256	0.0340469	0.0358407	0.0356759
165.4	0.00072037	0.00209128	0.0152435	0.0158764	0.0264351	0.0271561	0.0329706	0.0340541	0.0355661	0.0356777
165.6	0.00049339	0.00209315	0.0155983	0.015886	0.0265446	0.0271659	0.0332738	0.0340612	0.0353267	0.0356795
165.8	0.00063894	0.00209503	0.0158923	0.0158955	0.0271673	0.0271757	0.034081	0.0340683	0.035466	0.0356813
166	0.00120862	0.0020969	0.0163936	0.015905	0.0272392	0.0271854	0.0345434	0.0340754	0.0355976	0.0356831
166.2	0.00110338	0.00209878	0.0161366	0.0159145	0.027251	0.0271952	0.0348835	0.0340824	0.0355573	0.0356849
166.4	0.00142614	0.00210065	0.0163278	0.0159239	0.027431	0.0272049	0.0347274	0.0340895	0.0357443	0.0356866
166.6	0.00144445	0.00210252	0.016414	0.0159334	0.0276876	0.0272146	0.0345217	0.0340965	0.035805	0.0356884
166.8	0.00198404	0.00210439	0.0163369	0.0159428	0.0280627	0.0272242	0.0346115	0.0341034	0.036193	0.0356901
167	0.00244275	0.00210626	0.0162862	0.0159523	0.0279257	0.0272338	0.0348226	0.0341104	0.0363532	0.0356918
167.2	0.00294908	0.00210812	0.016791	0.0159617	0.0280185	0.0272434	0.0343758	0.0341173	0.0367484	0.0356936
167.4	0.00316784	0.00210999	0.0165518	0.0159711	0.0280886	0.027253	0.034681	0.0341242	0.0366672	0.0356953
167.6	0.0034715	0.00211185	0.016574	0.0159804	0.0282722	0.0272626	0.0345013	0.0341311	0.0371265	0.035697
167.8	0.00357813	0.00211371	0.0165237	0.0159898	0.0283118	0.0272721	0.0343652	0.0341379	0.0371	0.0356987
168	0.00355667	0.00211558	0.0162525	0.0159992	0.0282043	0.0272816	0.0341347	0.0341448	0.0369597	0.0357003
168.2	0.00356375	0.00211744	0.0161553	0.0160085	0.02816	0.0272911	0.0341256	0.0341516	0.0371498	0.035702
168.4	0.00363684	0.00211929	0.0165517	0.0160178	0.0282742	0.0273006	0.0338603	0.0341583	0.0374689	0.0357037
168.6	0.00313773	0.00212115	0.0171775	0.0160271	0.0285505	0.02731	0.0338562	0.0341651	0.0368902	0.0357053
168.8	0.00273131	0.00212301	0.0171501	0.0160364	0.0289194	0.0273194	0.0339225	0.0341718	0.0369158	0.035707
169	0.00226925	0.00212486	0.0171577	0.0160457	0.0290238	0.0273288	0.0336528	0.0341786	0.0366294	0.0357086
169.2	0.00183395	0.00212672	0.016981	0.016055	0.0289653	0.0273382	0.03327	0.0341853	0.0363482	0.0357102
169.4	0.00107262	0.00212857	0.0166275	0.0160642	0.028713	0.0273475	0.0330988	0.0341919	0.0358902	0.0357118
169.6	0.00145902	0.00213042	0.0169133	0.0160735	0.029113	0.0273569	0.0331268	0.0341986	0.0359608	0.0357134
169.8	0.00140089	0.00213227	0.0169717	0.0160827	0.028767	0.0273662	0.0327149	0.0342052	0.03594	0.035715
170	0.00186622	0.00213412	0.0167892	0.0160919	0.028148	0.0273754	0.0330367	0.0342118	0.0362733	0.0357166
170.2	0.00146319	0.00213597	0.0163914	0.0161011	0.0276449	0.0273847	0.0328097	0.0342184	0.0361294	0.0357182
170.4	0.00146492	0.00213781	0.0162077	0.0161103	0.0274371	0.0273939	0.0329183	0.0342249	0.0361101	0.0357198
170.6	0.00147157	0.00213966	0.0158206	0.0161195	0.0274445	0.0274031	0.0333801	0.0342314	0.0359995	0.0357213
170.8	0.00189805	0.0021415	0.0153543	0.0161286	0.0272055	0.0274123	0.0332318	0.034238	0.0357655	0.0357229
171	0.00197705	0.00214334	0.0152142	0.0161378	0.0267491	0.0274215	0.0332201	0.0342444	0.0356832	0.0357244
171.2	0.00166646	0.00214518	0.015519	0.0161469	0.026816	0.0274306	0.0333274	0.0342509	0.0357211	0.0357259
171.4	0.00165324	0.00214702	0.0146835	0.016156	0.0266325	0.0274397	0.0337264	0.0342573	0.0355399	0.0357275
171.6	0.00160635	0.00214886	0.0151492	0.0161651	0.0268961	0.0274488	0.0338539	0.0342638	0.0358975	0.035729
171.8	0.00147868	0.0021507	0.0147458	0.0161742	0.0268235	0.0274579	0.0342734	0.0342701	0.035246	0.0357305
172	0.00153278	0.00215253	0.0145798	0.0161832	0.0269661	0.0274669	0.034015	0.0342765	0.0352016	0.035732
172.2	0.00168893	0.00215437	0.0150424	0.0161923	0.0274602	0.0274759	0.0341903	0.0342829	0.0354146	0.0357335
172.4	0.00163015	0.0021562	0.0154155	0.0162013	0.0275786	0.0274849	0.0342319	0.0342892	0.0354819	0.035735
172.6	0.00167935	0.00215803	0.0156918	0.0162104	0.0277757	0.0274939	0.0340195	0.0342955	0.0350037	0.0357364
172.8	0.00200428	0.00215987	0.0158252	0.0162194	0.0282631	0.0275029	0.0339496	0.0343018	0.0350541	0.0357379
173	0.00224866	0.0021617	0.0154976	0.0162284	0.0284198	0.0275118	0.0337464	0.0343081	0.0347951	0.0357394
173.2	0.00206926	0.00216352	0.0155374	0.0162374	0.0281899	0.0275207	0.0337179	0.0343143	0.0350313	0.0357408
173.4	0.00199279	0.00216535	0.0159061	0.0162464	0.0284326	0.0275296	0.0337641	0.0343205	0.0346593	0.0357422
173.6	0.00260911	0.00216718	0.01615	0.0162553	0.0285268	0.0275385	0.0333124	0.0343267	0.0346966	0.0357437
173.8	0.0020445	0.002169	0.0164168	0.0162643	0.0281195	0.0275473	0.0330602	0.0343329	0.0347114	0.0357451
174	0.00244711	0.00217082	0.0161487	0.0162732	0.0277936	0.0275561	0.0332601	0.0343391	0.0349561	0.0357465
174.2	0.00207629	0.00217265	0.0161867	0.0162821	0.0273483	0.0275649	0.033132	0.0343452	0.0346395	0.0357479
174.4	0.00177598	0.00217447	0.0161309	0.016291	0.0270915	0.0275737	0.033485	0.0343513	0.0347361	0.0357493
174.6	0.00218982	0.00217629	0.0164113	0.0162999	0.027502	0.0275825	0.033682	0.0343574	0.0351479	0.0357507
174.8	0.0022935	0.00217811	0.0166759	0.0163088	0.0280056	0.0275912	0.0334564	0.0343635	0.0352645	0.0357521
175	0.00211061	0.00217992	0.0168231	0.0163177	0.0281131	0.0275999	0.0336975	0.0343695	0.0356303	0.0357534
175.2	0.00203965	0.00218174	0.0167959	0.0163265	0.0284009	0.0276086	0.0339566	0.0343756	0.0358914	0.0357548
175.4	0.00250852	0.00218355	0.016662	0.0163353	0.0288885	0.0276173	0.034607	0.0343816	0.0358938	0.0357562
175.6	0.00243917	0.00218537	0.0168226	0.0163442	0.0289789	0.0276259	0.0346852	0.0343876	0.0358591	0.0357575
175.8	0.00304339	0.00218718	0.01625	0.016353	0.0292503	0.0276346	0.034582	0.0343935	0.03522	0.0357589
176	0.00284904	0.00218899	0.016449	0.0163618	0.0296524	0.0276431	0.0341438	0.0343995	0.0350692	0.0357602
176.2	0.00283567	0.0021908	0.0161183	0.0163706	0.029611	0.0276517	0.0345575	0.0344054	0.0346546	0.0357615
176.4	0.00365141	0.00219261	0.0161103	0.0163793	0.0297076	0.0276603	0.0353209	0.0344113	0.0349615	0.0357628
176.6	0.00374217	0.00219441	0.0163999	0.0163881	0.0301793	0.0276688	0.0354348	0.0344172	0.0347594	0.0357642
176.8	0.0042819	0.00219622	0.0163225	0.0163968	0.0301967	0.0276773	0.0357687	0.0344231	0.0347716	0.0357655
177	0.00398658	0.00219802	0.0158413	0.0164056	0.0299201	0.0276859	0.0358571	0.0344289	0.0347029	0.0357668
177.2	0.0031775	0.00219983	0.0163771	0.0164143	0.0298546	0.0276943	0.0355835	0.0344347	0.0342542	0.0357681
177.4	0.00294211	0.00220163	0.0162981	0.016423	0.029813	0.0277028	0.0351816	0.0344405	0.0333606	0.0357693
177.6	0.00263187	0.00220343	0.0161033	0.0164317	0.0295978	0.0277112	0.034722	0.0344463	0.0335876	0.0357706
177.8	0.00227374	0.00220523	0.0161984	0.0164404	0.0292098	0.0277196	0.03491	0.0344521	0.0340068	0.0357719
178	0.00228193	0.00220703	0.0158545	0.016449	0.0286661	0.027728	0.0347346	0.0344578	0.0337357	0.0357731
178.2	0.00199975	0.00220883	0.0161977	0.0164577	0.0283849	0.0277364	0.0350742	0.0344636	0.0337305	0.0357744
178.4	0.00205713	0.00221062	0.0165516	0.0164663	0.0286115	0.0277447	0.0349279	0.0344693	0.0340173	0.0357756
178.6	0.00210257	0.00221242	0.0168427	0.0164749	0.0292967	0.0277531	0.0348573	0.0344749	0.0342163	0.0357769
178.8	0.00205922	0.00221421	0.0168457	0.0164835	0.0293974	0.0277614	0.0347052	0.0344806	0.0342341	0.0357781
179	0.00252225	0.002216	0.017038	0.0164921	0.0291424	0.0277697	0.034711	0.0344863	0.0342967	0.0357793
179.2	0.00276775	0.00221779	0.0167068	0.0165007	0.029133	0.0277779	0.034656	0.0344919	0.0337532	0.0357806
179.4	0.00275833	0.00221958	0.0163415	0.0165093	0.0290221	0.0277862	0.034865	0.0344975	0.033516	0.0357818
179.6	0.00294544	0.00222137	0.0161259	0.0165179	0.0286962	0.0277944	0.0347872	0.0345031	0.0334999	0.035783
179.8	0.00350721	0.00222316	0.0156937	0.0165264	0.0291844	0.0278026	0.0348502	0.0345087	0.03327	0.0357842
180	0.00277632	0.00222495	0.0153368	0.0165349	0.0287153	0.0278108	0.0350448	0.0345142	0.032971	0.0357854
180.2	0.0030518	0.00222673	0.0150017	0.0165435	0.0285373	0.0278189	0.0353909	0.0345197	0.0334604	0.0357866
180.4	0.00339292	0.00222851	0.0155539	0.016552	0.0293976	0.0278271	0.0360248	0.0345252	0.0344323	0.0357877
180.6	0.00283194	0.0022303	0.0151926	0.0165605	0.0289871	0.0278352	0.0354879	0.0345307	0.0342522	0.0357889
180.8	0.00314669	0.00223208	0.0150051	0.0165689	0.0284769	0.0278433	0.0353953	0.0345362	0.0346738	0.0357901
181	0.00242526	0.00223386	0.0150286	0.0165774	0.0287173	0.0278514	0.0347761	0.0345417	0.0349543	0.0357912
181.2	0.00201394	0.00223564	0.0154303	0.0165858	0.0284233	0.0278595	0.0340991	0.0345471	0.0350189	0.0357924
181.4	0.00210296	0.00223741	0.0154609	0.0165943	0.0277233	0.0278675	0.0339405	0.0345525	0.0355768	0.0357935
181.6	0.00190544	0.00223919	0.0157606	0.0166027	0.0279526	0.0278755	0.0340282	0.0345579	0.0363261	0.0357946
181.8	0.00201884	0.00224096	0.0158766	0.0166111	0.0275737	0.0278835	0.0339383	0.0345633	0.0365376	0.0357958
182	0.00197873	0.00224274	0.0158661	0.0166195	0.0274811	0.0278915	0.0336976	0.0345686	0.0363503	0.0357969
182.2	0.00223585	0.00224451	0.0165113	0.0166279	0.0277019	0.0278995	0.0336885	0.034574	0.0363702	0.035798
182.4	0.00259169	0.00224628	0.0166481	0.0166363	0.0279468	0.0279074	0.0334209	0.0345793	0.036134	0.0357991
182.6	0.00246799	0.00224805	0.0166522	0.0166447	0.0278228	0.0279153	0.0335371	0.0345846	0.0357538	0.0358002
182.8	0.00268355	0.00224982	0.01665	0.016653	0.0275821	0.0279232	0.0336496	0.0345899	0.0355386	0.0358013
183	0.00307504	0.00225159	0.0171886	0.0166613	0.0277451	0.0279311	0.0338871	0.0345952	0.0357819	0.0358024
183.2	0.00286271	0.00225336	0.0166337	0.0166697	0.028014	0.027939	0.0341968	0.0346004	0.0354336	0.0358035
183.4	0.00353651	0.00225512	0.0170046	0.016678	0.0285404	0.0279468	0.0349375	0.0346057	0.0360368	0.0358046
183.6	0.00398035	0.00225689	0.0168517	0.0166863	0.0287847	0.0279546	0.0351337	0.0346109	0.035923	0.0358057
183.8	0.00414143	0.00225865	0.0168924	0.0166946	0.0290319	0.0279624	0.0351857	0.0346161	0.0357971	0.0358067
184	0.00372634	0.00226041	0.0167751	0.0167029	0.0286768	0.0279702	0.0350889	0.0346212	0.036065	0.0358078
184.2	0.00388017	0.00226217	0.0168272	0.0167111	0.0291693	0.027978	0.035014	0.0346264	0.0361586	0.0358089
184.4	0.00367392	0.00226393	0.0167407	0.0167194	0.0294917	0.0279857	0.0352247	0.0346315	0.0359007	0.0358099
184.6	0.00340893	0.00226569	0.0161302	0.0167276	0.028612	0.0279935	0.0343334	0.0346367	0.0357229	0.035811
184.8	0.0033498	0.00226744	0.0163386	0.0167358	0.0287923	0.0280012	0.0340646	0.0346418	0.0360503	0.035812
185	0.00310265	0.0022692	0.0166423	0.016744	0.029022	0.0280088	0.03367	0.0346469	0.0363918	0.035813
185.2	0.00291758	0.00227095	0.0167204	0.0167522	0.0286542	0.0280165	0.0334986	0.0346519	0.0360598	0.035814
185.4	0.00260668	0.00227271	0.0168801	0.0167604	0.0284073	0.0280242	0.0334542	0.034657	0.0356909	0.0358151
185.6	0.00254769	0.00227446	0.0170532	0.0167686	0.028769	0.0280318	0.0334803	0.034662	0.0356033	0.0358161
185.8	0.00252422	0.00227621	0.0169971	0.0167767	0.0283914	0.0280394	0.0335798	0.034667	0.0354231	0.0358171
186	0.00245533	0.00227796	0.0171003	0.0167849	0.0281099	0.028047	0.0336375	0.034672	0.0350287	0.0358181
186.2	0.00245901	0.00227971	0.0174133	0.016793	0.0280354	0.0280546	0.0339835	0.034677	0.034656	0.0358191
186.4	0.00275785	0.00228146	0.0175756	0.0168012	0.0280251	0.0280621	0.0342496	0.034682	0.0346081	0.0358201
186.6	0.00275666	0.0022832	0.0178273	0.0168093	0.0278175	0.0280697	0.0343184	0.0346869	0.0346747	0.0358211
186.8	0.00267423	0.00228495	0.0181889	0.0168174	0.02767	0.0280772	0.0346739	0.0346919	0.0345582	0.035822
187	0.00263967	0.00228669	0.0183886	0.0168254	0.0278627	0.0280847	0.0345639	0.0346968	0.0348647	0.035823
187.2	0.00295931	0.00228843	0.0183273	0.0168335	0.0281314	0.0280921	0.0351934	0.0347017	0.0349879	0.035824
187.4	0.00332573	0.00229017	0.0186176	0.0168416	0.0284192	0.0280996	0.0355181	0.0347066	0.0353335	0.035825
187.6	0.00310858	0.00229191	0.0183284	0.0168496	0.0282982	0.0281071	0.0354039	0.0347114	0.035326	0.0358259
187.8	0.00329815	0.00229365	0.0182424	0.0168577	0.0280687	0.0281145	0.035145	0.0347163	0.0354713	0.0358269
188	0.00334498	0.00229539	0.0182928	0.0168657	0.0284478	0.0281219	0.0352457	0.0347211	0.0359112	0.0358278
188.2	0.00334559	0.00229713	0.018267	0.0168737	0.0287425	0.0281293	0.0351151	0.0347259	0.0359657	0.0358287
188.4	0.00395529	0.00229886	0.0182101	0.0168817	0.0288443	0.0281366	0.0348813	0.0347307	0.0362482	0.0358297
188.6	0.00362749	0.0023006	0.0178138	0.0168897	0.0287269	0.028144	0.0343026	0.0347355	0.0364803	0.0358306
188.8	0.00367784	0.00230233	0.0179172	0.0168977	0.0291546	0.0281513	0.0344043	0.0347403	0.0367286	0.0358315
189	0.00366831	0.00230406	0.0178157	0.0169056	0.0291002	0.0281586	0.0344135	0.034745	0.0365602	0.0358325
189.2	0.00331405	0.00230579	0.0177808	0.0169136	0.029484	0.0281659	0.0339592	0.0347498	0.0358368	0.0358334
189.4	0.00321365	0.00230752	0.0177221	0.0169215	0.0290361	0.0281732	0.0338782	0.0347545	0.0358434	0.0358343
189.6	0.00363498	0.00230925	0.0179389	0.0169294	0.0297539	0.0281804	0.0348191	0.0347592	0.0362633	0.0358352
189.8	0.0036332	0.00231098	0.0176627	0.0169374	0.0294143	0.0281877	0.0351583	0.0347639	0.0362158	0.0358361
190	0.00377221	0.0023127	0.017763	0.0169453	0.028917	0.0281949	0.0352034	0.0347685	0.0356804	0.035837
190.2	0.00399673	0.00231443	0.0180399	0.0169532	0.0288839	0.0282021	0.0353195	0.0347732	0.0354485	0.0358379
190.4	0.00422916	0.00231615	0.0183113	0.016961	0.0287099	0.0282093	0.0353293	0.0347778	0.0355546	0.0358388
190.6	0.00361841	0.00231787	0.0185854	0.0169689	0.0280881	0.0282165	0.0352837	0.0347824	0.0353401	0.0358396
190.8	0.00317503	0.00231959	0.0185577	0.0169768	0.027786	0.0282236	0.0353012	0.034787	0.034821	0.0358405
191	0.0031049	0.00232131	0.018313	0.0169846	0.0278095	0.0282307	0.0354169	0.0347916	0.0352042	0.0358414
191.2	0.00318093	0.00232303	0.0184346	0.0169924	0.0279523	0.0282378	0.0363244	0.0347962	0.0356373	0.0358422
191.4	0.00262422	0.00232475	0.018062	0.0170003	0.0281601	0.0282449	0.0362068	0.0348007	0.0355443	0.0358431
191.6	0.00302046	0.00232646	0.0181856	0.0170081	0.0283277	0.028252	0.0361322	0.0348053	0.0355592	0.0358439
191.8	0.00328755	0.00232818	0.0176475	0.0170158	0.0282883	0.0282591	0.0358679	0.0348098	0.0356861	0.0358448
192	0.00307131	0.00232989	0.0176167	0.0170236	0.0284373	0.0282661	0.0354845	0.0348143	0.0356463	0.0358456
192.2	0.00372616	0.00233161	0.017656	0.0170314	0.028221	0.0282732	0.0351719	0.0348188	0.0358791	0.0358465
192.4	0.00410161	0.00233332	0.0172459	0.0170392	0.0281849	0.0282802	0.0351548	0.0348233	0.0357585	0.0358473
192.6	0.00342353	0.00233503	0.0168333	0.0170469	0.0277642	0.0282871	0.0350041	0.0348277	0.0354484	0.0358482
192.8	0.00349788	0.00233674	0.0170022	0.0170546	0.0274688	0.0282941	0.0346124	0.0348322	0.0350917	0.035849
193	0.00320987	0.00233845	0.0166227	0.0170624	0.0268229	0.0283011	0.0343289	0.0348366	0.0346116	0.0358498
193.2	0.00336883	0.00234015	0.0164928	0.0170701	0.0267253	0.028308	0.0342105	0.034841	0.0346552	0.0358506
193.4	0.00370034	0.00234186	0.0163343	0.0170778	0.0265409	0.0283149	0.0344476	0.0348454	0.0352244	0.0358514
193.6	0.00357687	0.00234356	0.0165023	0.0170855	0.0270285	0.0283218	0.034477	0.0348498	0.0348995	0.0358522
193.8	0.0036338	0.00234527	0.0164153	0.0170931	0.0264618	0.0283287	0.0341013	0.0348542	0.0343628	0.035853
194	0.00379116	0.00234697	0.0167776	0.0171008	0.0266839	0.0283356	0.0337688	0.0348586	0.0337132	0.0358538
194.2	0.00407878	0.00234867	0.0172485	0.0171085	0.0270387	0.0283424	0.0339742	0.0348629	0.0340122	0.0358546
194.4	0.00368592	0.00235037	0.0175129	0.0171161	0.0269758	0.0283493	0.0337903	0.0348672	0.0340483	0.0358554
194.6	0.00380542	0.00235207	0.0180912	0.0171237	0.0273262	0.0283561	0.0339242	0.0348715	0.034221	0.0358562
194.8	0.0039469	0.00235376	0.0179056	0.0171313	0.0279667	0.0283629	0.0337769	0.0348758	0.0340438	0.035857
195	0.00367121	0.00235546	0.018055	0.0171389	0.028313	0.0283697	0.0338709	0.0348801	0.0343314	0.0358578
195.2	0.00345815	0.00235716	0.0179459	0.0171465	0.0291247	0.0283764	0.0337548	0.0348844	0.0347565	0.0358585
195.4	0.00349374	0.00235885	0.0179935	0.0171541	0.0298638	0.0283832	0.0336384	0.0348886	0.0349836	0.0358593
195.6	0.00328663	0.00236054	0.0177166	0.0171617	0.0301737	0.0283899	0.0333528	0.0348928	0.0348651	0.03586
195.8	0.00268994	0.00236223	0.0171137	0.0171693	0.0300359	0.0283966	0.0333518	0.0348971	0.0352132	0.0358608
196	0.00235488	0.00236392	0.0170004	0.0171768	0.0299162	0.0284033	0.0331727	0.0349013	0.0349783	0.0358616
196.2	0.00271149	0.00236561	0.0173305	0.0171843	0.0300853	0.02841	0.0335814	0.0349055	0.0353234	0.0358623
196.4	0.00238135	0.0023673	0.0168233	0.0171919	0.0297197	0.0284167	0.0334827	0.0349096	0.0350128	0.0358631
196.6	0.00207968	0.00236899	0.0168012	0.0171994	0.0287312	0.0284233	0.0335073	0.0349138	0.034604	0.0358638
196.8	0.00140793	0.00237067	0.0167155	0.0172069	0.0281275	0.0284299	0.033509	0.034918	0.0344378	0.0358645
197	0.00116844	0.00237236	0.016358	0.0172144	0.0273821	0.0284366	0.0339229	0.0349221	0.0350454	0.0358653
197.2	0.00145458	0.00237404	0.0164437	0.0172218	0.0272846	0.0284432	0.033846	0.0349262	0.0350222	0.035866
197.4	0.00114226	0.00237573	0.0164862	0.0172293	0.0273314	0.0284497	0.0337011	0.0349303	0.0348713	0.0358667
197.6	0.00118758	0.00237741	0.0166495	0.0172368	0.0269053	0.0284563	0.0336281	0.0349344	0.0341616	0.0358674
197.8	0.00203341	0.00237909	0.0168847	0.0172442	0.0271167	0.0284629	0.0339674	0.0349385	0.0339667	0.0358681
198	0.00220982	0.00238077	0.0169891	0.0172516	0.0272619	0.0284694	0.0337666	0.0349425	0.0338305	0.0358689
198.2	0.00248419	0.00238244	0.0168979	0.0172591	0.0268599	0.0284759	0.0335681	0.0349466	0.0340007	0.0358696
198.4	0.00234267	0.00238412	0.017042	0.0172665	0.0269059	0.0284824	0.0335015	0.0349506	0.0339734	0.0358703
198.6	0.002763	0.0023858	0.0171197	0.0172739	0.0273399	0.0284889	0.0336999	0.0349546	0.0343243	0.035871
198.8	0.00240603	0.00238747	0.0168868	0.0172813	0.0271895	0.0284954	0.0331443	0.0349587	0.0341462	0.0358717
199	0.00222709	0.00238914	0.0169304	0.0172886	0.0276397	0.0285018	0.0330525	0.0349626	0.0345975	0.0358723
199.2	0.00262095	0.00239081	0.0163954	0.017296	0.0283466	0.0285082	0.0331409	0.0349666	0.0349506	0.035873
199.4	0.00251849	0.00239249	0.0165276	0.0173033	0.0283488	0.0285147	0.0333132	0.0349706	0.0347505	0.0358737
199.6	0.0021844	0.00239416	0.016005	0.0173107	0.028348	0.0285211	0.0329853	0.0349746	0.0344994	0.0358744
199.8	0.0022692	0.00239582	0.0159871	0.017318	0.0284288	0.0285275	0.0330429	0.0349785	0.0340691	0.0358751
200	0.00258719	0.00239749	0.0160613	0.0173253	0.0284396	0.0285338	0.0331372	0.0349824	0.0341396	0.0358757
200.2	0.00313347	0.00239916	0.0163077	0.0173327	0.028487	0.0285402	0.0334574	0.0349863	0.0343207	0.0358764
200.4	0.00322409	0.00240082	0.0164605	0.0173399	0.0284478	0.0285465	0.0333025	0.0349902	0.0340932	0.0358771
200.6	0.00316644	0.00240249	0.0164757	0.0173472	0.0284369	0.0285529	0.0335521	0.0349941	0.0338562	0.0358777
200.8	0.00340009	0.00240415	0.0166993	0.0173545	0.0284052	0.0285591	0.0339984	0.034998	0.0344592	0.0358784
201	0.00403309	0.00240581	0.0169905	0.0173618	0.0286666	0.0285654	0.0342879	0.0350018	0.0346721	0.035879
201.2	0.00431609	0.00240747	0.0174183	0.017369	0.0288875	0.0285717	0.0343393	0.0350057	0.0344061	0.0358797
201.4	0.00409713	0.00240913	0.0175233	0.0173763	0.0286859	0.028578	0.0347645	0.0350095	0.034634	0.0358803
201.6	0.00440987	0.00241079	0.0178727	0.0173835	0.0284712	0.0285842	0.0346878	0.0350133	0.0344685	0.035881
201.8	0.00411255	0.00241245	0.0180808	0.0173907	0.0287696	0.0285905	0.034914	0.0350171	0.0348334	0.0358816
202	0.00352004	0.0024141	0.0181669	0.0173979	0.0285468	0.0285967	0.0347977	0.0350209	0.0350068	0.0358822
202.2	0.00336324	0.00241576	0.0184585	0.0174051	0.0285607	0.0286029	0.0347475	0.0350247	0.0355331	0.0358829
202.4	0.00316005	0.00241741	0.0189252	0.0174123	0.0287991	0.0286091	0.0353306	0.0350285	0.0358445	0.0358835
202.6	0.00297635	0.00241906	0.0189817	0.0174195	0.0285257	0.0286152	0.035141	0.0350322	0.0362909	0.0358841
202.8	0.00280781	0.00242071	0.0191945	0.0174266	0.0285829	0.0286214	0.0350471	0.035036	0.0363088	0.0358847
203	0.00273181	0.00242236	0.0193684	0.0174338	0.02943	0.0286275	0.0352209	0.0350397	0.0369777	0.0358854
203.2	0.00249311	0.00242401	0.0191779	0.0174409	0.0294074	0.0286336	0.0351706	0.0350434	0.0367246	0.035886
203.4	0.00240256	0.00242566	0.0195671	0.0174481	0.0300001	0.0286397	0.0352227	0.0350471	0.0368149	0.0358866
203.6	0.00294028	0.00242731	0.0194851	0.0174552	0.0304764	0.0286458	0.0350712	0.0350508	0.0370543	0.0358872
203.8	0.00275352	0.00242895	0.0192837	0.0174623	0.0306513	0.0286519	0.035107	0.0350545	0.0370098	0.0358878
204	0.00309127	0.0024306	0.0193736	0.0174694	0.0307893	0.028658	0.035493	0.0350581	0.0377004	0.0358884
204.2	0.00365058	0.00243224	0.0193433	0.0174765	0.0309867	0.028664	0.0355684	0.0350618	0.0375127	0.035889
204.4	0.00363256	0.00243388	0.0188829	0.0174836	0.0311123	0.02867	0.0355796	0.0350654	0.0370662	0.0358896
204.6	0.00392369	0.00243553	0.018787	0.0174906	0.03107	0.028676	0.0359173	0.035069	0.0373036	0.0358902
204.8	0.0040976	0.00243717	0.0184884	0.0174977	0.0305966	0.028682	0.0358577	0.0350726	0.0374337	0.0358907
205	0.00391793	0.00243881	0.0179079	0.0175047	0.0304531	0.028688	0.0356253	0.0350762	0.036891	0.0358913
205.2	0.0040677	0.00244044	0.017622	0.0175118	0.0300833	0.028694	0.0353537	0.0350798	0.0367731	0.0358919
205.4	0.00367577	0.00244208	0.0177816	0.0175188	0.0298641	0.0286999	0.0350313	0.0350834	0.0366923	0.0358925
205.6	0.00335222	0.00244372	0.0174983	0.0175258	0.0297435	0.0287059	0.0350433	0.035087	0.0360667	0.0358931
205.8	0.0030961	0.00244535	0.0173212	0.0175328	0.0289991	0.0287118	0.0350763	0.0350905	0.0360598	0.0358936
206	0.00294207	0.00244698	0.0172307	0.0175398	0.0284631	0.0287177	0.0351168	0.0350941	0.0355758	0.0358942
206.2	0.00308623	0.00244862	0.0173394	0.0175468	0.0279002	0.0287236	0.0350917	0.0350976	0.0358276	0.0358948
206.4	0.00295344	0.00245025	0.0169265	0.0175537	0.0273636	0.0287295	0.0348101	0.0351011	0.035756	0.0358953
206.6	0.00269428	0.00245188	0.0173944	0.0175607	0.0273515	0.0287354	0.0346539	0.0351046	0.0362398	0.0358959
206.8	0.00232562	0.0024535	0.0177386	0.0175676	0.027551	0.0287412	0.0344587	0.0351081	0.0362898	0.0358964
207	0.00228986	0.00245513	0.0176552	0.0175746	0.0277633	0.0287471	0.0345252	0.0351116	0.0367482	0.035897
207.2	0.00267999	0.00245676	0.0177967	0.0175815	0.0279656	0.0287529	0.0346508	0.035115	0.0368115	0.0358975
207.4	0.00287294	0.00245838	0.0180122	0.0175884	0.0289098	0.0287587	0.0350072	0.0351185	0.0374943	0.0358981
207.6	0.00320837	0.00246001	0.0181138	0.0175953	0.0289975	0.0287645	0.0353199	0.0351219	0.0376642	0.0358986
207.8	0.00283227	0.00246163	0.0181385	0.0176022	0.0288519	0.0287703	0.0353167	0.0351253	0.0377227	0.0358991
208	0.00307164	0.00246325	0.0184427	0.0176091	0.0287846	0.028776	0.0355556	0.0351288	0.0377284	0.0358997
208.2	0.00310906	0.00246488	0.0184642	0.017616	0.0287328	0.0287818	0.0358207	0.0351322	0.0376223	0.0359002
208.4	0.00299111	0.0024665	0.0182718	0.0176228	0.0288936	0.0287875	0.0363785	0.0351356	0.0377204	0.0359007
208.6	0.00328462	0.00246811	0.0185486	0.0176297	0.0290383	0.0287932	0.0362181	0.0351389	0.0380161	0.0359013
208.8	0.0030778	0.00246973	0.0178377	0.0176365	0.0291145	0.0287989	0.0359649	0.0351423	0.0375368	0.0359018
209	0.00387458	0.00247135	0.0178089	0.0176434	0.0294751	0.0288046	0.0360756	0.0351457	0.0373977	0.0359023
209.2	0.00384914	0.00247296	0.0178267	0.0176502	0.0297968	0.0288103	0.0359154	0.035149	0.0371361	0.0359028
209.4	0.00311364	0.00247458	0.017444	0.017657	0.0298362	0.028816	0.0362204	0.0351523	0.0367634	0.0359033
209.6	0.00333857	0.00247619	0.0167294	0.0176638	0.0295107	0.0288216	0.0363029	0.0351557	0.0359733	0.0359038
209.8	0.00342911	0.0024778	0.0163405	0.0176706	0.0292895	0.0288272	0.036158	0.035159	0.0359158	0.0359043
210	0.00324649	0.00247941	0.0160686	0.0176774	0.0294542	0.0288329	0.0364563	0.0351623	0.035814	0.0359048
210.2	0.00349098	0.00248102	0.0160805	0.0176841	0.0296125	0.0288385	0.0363306	0.0351656	0.0358968	0.0359054
210.4	0.00345725	0.00248263	0.0162172	0.0176909	0.0294387	0.0288441	0.0362143	0.0351689	0.0355393	0.0359058
210.6	0.0035217	0.00248424	0.0173447	0.0176976	0.0296281	0.0288497	0.0367371	0.0351721	0.0357618	0.0359063
210.8	0.00409389	0.00248585	0.0175396	0.0177044	0.0299549	0.0288552	0.0372173	0.0351754	0.0356746	0.0359068
211	0.0044798	0.00248745	0.01797	0.0177111	0.0298675	0.0288608	0.0376159	0.0351786	0.0357579	0.0359073
211.2	0.00445752	0.00248906	0.0184511	0.0177178	0.0300689	0.0288663	0.0376303	0.0351819	0.0358672	0.0359078
211.4	0.00430108	0.00249066	0.0185187	0.0177245	0.030072	0.0288718	0.0377027	0.0351851	0.035605	0.0359083
211.6	0.00434361	0.00249226	0.0186223	0.0177312	0.029425	0.0288773	0.0375994	0.0351883	0.0352025	0.0359088
211.8	0.00392463	0.00249386	0.0192978	0.0177379	0.0285765	0.0288828	0.0373057	0.0351915	0.0349987	0.0359092
212	0.00409331	0.00249546	0.0198148	0.0177446	0.028434	0.0288883	0.0374482	0.0351947	0.0353523	0.0359097
212.2	0.00396129	0.00249706	0.0199594	0.0177513	0.0283286	0.0288938	0.0369198	0.0351979	0.0354178	0.0359102
212.4	0.00426804	0.00249866	0.0199417	0.0177579	0.0286221	0.0288992	0.0366066	0.035201	0.0358863	0.0359107
212.6	0.00442362	0.00250026	0.0199318	0.0177646	0.0285334	0.0289047	0.0360502	0.0352042	0.0358405	0.0359111
212.8	0.0040762	0.00250185	0.0197159	0.0177712	0.0285814	0.0289101	0.035539	0.0352073	0.0359714	0.0359116
213	0.00433024	0.00250345	0.0195357	0.0177778	0.0286375	0.0289155	0.0348523	0.0352105	0.036371	0.0359121
213.2	0.00335479	0.00250504	0.0186985	0.0177844	0.028298	0.0289209	0.0341534	0.0352136	0.0362703	0.0359125
213.4	0.00337874	0.00250663	0.0179831	0.017791	0.0283673	0.0289263	0.0339701	0.0352167	0.0365651	0.035913
213.6	0.00323591	0.00250822	0.0173779	0.0177976	0.028449	0.0289317	0.0335898	0.0352198	0.0364856	0.0359134
213.8	0.00237076	0.00250981	0.0172552	0.0178042	0.0286748	0.028937	0.0336138	0.0352229	0.0366006	0.0359139
214	0.00250102	0.0025114	0.0171122	0.0178108	0.0287312	0.0289424	0.0336163	0.035226	0.036585	0.0359143
214.2	0.00253434	0.00251299	0.0169554	0.0178174	0.0289594	0.0289477	0.0336653	0.035229	0.0362759	0.0359148
214.4	0.00242615	0.00251458	0.0173333	0.0178239	0.0285735	0.0289531	0.0341351	0.0352321	0.0361973	0.0359152
214.6	0.00250957	0.00251616	0.01775	0.0178305	0.0289126	0.0289584	0.0344237	0.0352351	0.0363741	0.0359157
214.8	0.00232994	0.00251775	0.0176654	0.017837	0.0290175	0.0289637	0.034939	0.0352382	0.0359605	0.0359161
215	0.00148314	0.00251933	0.0175321	0.0178435	0.0283419	0.0289689	0.0349468	0.0352412	0.0355251	0.0359165
215.2	0.00127829	0.00252091	0.0172866	0.01785	0.0280724	0.0289742	0.0352453	0.0352442	0.0356493	0.035917
215.4	0.00116105	0.0025225	0.0173549	0.0178565	0.0282005	0.0289795	0.0356661	0.0352472	0.0354859	0.0359174
215.6	0.00106889	0.00252408	0.017549	0.017863	0.027742	0.0289847	0.0357704	0.0352502	0.0355755	0.0359179
215.8	0.00124794	0.00252566	0.0178049	0.0178695	0.027586	0.0289899	0.0356434	0.0352532	0.0357913	0.0359183
216	0.00168365	0.00252723	0.0175915	0.017876	0.0277918	0.0289951	0.0355524	0.0352562	0.0362303	0.0359187
216.2	0.00200948	0.00252881	0.017608	0.0178825	0.0280985	0.0290003	0.0351347	0.0352592	0.0362623	0.0359191
216.4	0.00216321	0.00253039	0.0178439	0.0178889	0.0287789	0.0290055	0.0353063	0.0352621	0.0362968	0.0359195
216.6	0.00227574	0.00253196	0.0182256	0.0178954	0.0288502	0.0290107	0.035154	0.035265	0.0362404	0.03592
216.8	0.00220573	0.00253353	0.0184588	0.0179018	0.0287863	0.0290159	0.0347913	0.035268	0.0362932	0.0359204
217	0.00247969	0.00253511	0.0184678	0.0179082	0.0290562	0.029021	0.0349552	0.0352709	0.0366726	0.0359208
217.2	0.00283162	0.00253668	0.0185779	0.0179146	0.0291307	0.0290262	0.0349121	0.0352738	0.036907	0.0359212
217.4	0.00331987	0.00253825	0.0184341	0.017921	0.0293357	0.0290313	0.0348943	0.0352767	0.0370652	0.0359216
217.6	0.00275681	0.00253982	0.0180382	0.0179274	0.0290421	0.0290364	0.0348239	0.0352796	0.0364592	0.035922
217.8	0.0033774	0.00254139	0.0185091	0.0179338	0.0292728	0.0290415	0.0346898	0.0352825	0.0366189	0.0359224
218	0.00385006	0.00254295	0.0184683	0.0179402	0.029455	0.0290466	0.0347206	0.0352854	0.0364235	0.0359228
218.2	0.00346381	0.00254452	0.0183062	0.0179466	0.0294622	0.0290516	0.0346262	0.0352882	0.0360207	0.0359232
218.4	0.00354109	0.00254609	0.0185478	0.0179529	0.0295268	0.0290567	0.0345634	0.0352911	0.0362317	0.0359236
218.6	0.00314976	0.00254765	0.0187477	0.0179593	0.0297435	0.0290618	0.0343275	0.0352939	0.035923	0.035924
218.8	0.00257888	0.00254921	0.0186557	0.0179656	0.0291684	0.0290668	0.0343818	0.0352968	0.0353554	0.0359244
219	0.00259698	0.00255078	0.0182607	0.0179719	0.0292484	0.0290718	0.0345065	0.0352996	0.035373	0.0359248
219.2	0.00267639	0.00255234	0.0185076	0.0179783	0.0298553	0.0290768	0.0348424	0.0353024	0.0359396	0.0359252
219.4	0.0022709	0.0025539	0.0184144	0.0179846	0.0298401	0.0290818	0.0345716	0.0353052	0.036129	0.0359256
219.6	0.00244524	0.00255545	0.0179471	0.0179908	0.0300925	0.0290868	0.0342376	0.035308	0.0362163	0.0359259
219.8	0.00260126	0.00255701	0.0175714	0.0179971	0.0302279	0.0290918	0.0344986	0.0353108	0.0368504	0.0359263
220	0.00196439	0.00255857	0.0171983	0.0180034	0.0300474	0.0290967	0.0346907	0.0353136	0.0367443	0.0359267
220.2	0.00168138	0.00256012	0.017203	0.0180097	0.0301419	0.0291017	0.0345051	0.0353163	0.0365362	0.0359271
220.4	0.00110614	0.00256168	0.0174285	0.0180159	0.0301949	0.0291066	0.0347368	0.0353191	0.0360865	0.0359274
220.6	0.00069517	0.00256323	0.0176251	0.0180222	0.0298686	0.0291115	0.0345943	0.0353218	0.0358381	0.0359278
220.8	0.00062842	0.00256478	0.0177527	0.0180284	0.0294474	0.0291164	0.0347415	0.0353246	0.0354725	0.0359282
221	0.00081258	0.00256634	0.0175224	0.0180347	0.0293076	0.0291214	0.0350528	0.0353273	0.0355775	0.0359286
221.2	0.00106913	0.00256789	0.0173659	0.0180409	0.0289734	0.0291262	0.0350275	0.03533	0.0355913	0.0359289
221.4	0.00115659	0.00256943	0.0172873	0.0180471	0.0282552	0.0291311	0.0351318	0.0353327	0.0351031	0.0359293
221.6	0.00107388	0.00257098	0.0174251	0.0180533	0.0276146	0.029136	0.0353963	0.0353354	0.0350523	0.0359297
221.8	0.00159302	0.00257253	0.0177937	0.0180595	0.0279805	0.0291408	0.035185	0.0353381	0.035464	0.03593
222	0.0012188	0.00257408	0.0175688	0.0180657	0.0277421	0.0291457	0.0350677	0.0353408	0.0349343	0.0359304
222.2	0.00103924	0.00257562	0.0174901	0.0180719	0.0275265	0.0291505	0.0346292	0.0353435	0.0351568	0.0359307
222.4	0.00087368	0.00257716	0.0176759	0.018078	0.0276304	0.0291553	0.0346378	0.0353461	0.0353074	0.0359311
222.6	0.00080019	0.00257871	0.017765	0.0180842	0.0272728	0.0291601	0.0349446	0.0353488	0.0348291	0.0359314
222.8	0.00116275	0.00258025	0.0175833	0.0180903	0.0270031	0.0291649	0.0347206	0.0353514	0.0345716	0.0359318
223	0.00096161	0.00258179	0.0178177	0.0180965	0.0274936	0.0291697	0.0349472	0.0353541	0.0347596	0.0359321
223.2	0.00097389	0.00258333	0.0181131	0.0181026	0.0275329	0.0291744	0.0347851	0.0353567	0.0350058	0.0359325
223.4	0.0011769	0.00258487	0.0180265	0.0181087	0.0274323	0.0291792	0.0344524	0.0353593	0.0355043	0.0359328
223.6	0.00130376	0.0025864	0.0179141	0.0181148	0.028015	0.0291839	0.0341213	0.0353619	0.0359182	0.0359331
223.8	0.00123125	0.00258794	0.018167	0.0181209	0.0273302	0.0291887	0.0346098	0.0353645	0.0360627	0.0359335
224	0.00111581	0.00258948	0.0178113	0.018127	0.0272491	0.0291934	0.0340566	0.0353671	0.0357595	0.0359338
224.2	0.00121272	0.00259101	0.0178989	0.0181331	0.0275441	0.0291981	0.0338274	0.0353697	0.0354603	0.0359342
224.4	0.00135078	0.00259254	0.0181418	0.0181392	0.0277581	0.0292028	0.0340762	0.0353723	0.0353715	0.0359345
224.6	0.001249	0.00259408	0.0182604	0.0181452	0.0281837	0.0292074	0.0341319	0.0353748	0.0352529	0.0359348
224.8	0.0020722	0.00259561	0.0184941	0.0181513	0.028726	0.0292121	0.0345012	0.0353774	0.0354713	0.0359352
225	0.00230444	0.00259714	0.0182294	0.0181573	0.0288698	0.0292168	0.0348323	0.0353799	0.0353217	0.0359355
225.2	0.00265026	0.00259867	0.0182113	0.0181634	0.0292411	0.0292214	0.0351901	0.0353825	0.0355335	0.0359358
225.4	0.00291286	0.00260019	0.0184119	0.0181694	0.029554	0.0292261	0.0353843	0.035385	0.0354996	0.0359361
225.6	0.00300899	0.00260172	0.0184703	0.0181754	0.0304306	0.0292307	0.0355011	0.0353875	0.0359674	0.0359365
225.8	0.00317057	0.00260325	0.0184709	0.0181814	0.0309177	0.0292353	0.0353628	0.03539	0.0357788	0.0359368
226	0.00355127	0.00260477	0.0187539	0.0181874	0.0308794	0.0292399	0.035671	0.0353925	0.0355112	0.0359371
226.2	0.00374305	0.00260629	0.018764	0.0181934	0.0310218	0.0292445	0.0356998	0.035395	0.0355049	0.0359374
226.4	0.00386394	0.00260782	0.0186313	0.0181994	0.0309557	0.0292491	0.036119	0.0353975	0.0351959	0.0359377
226.6	0.0042031	0.00260934	0.0183229	0.0182053	0.0303952	0.0292536	0.0361713	0.0354	0.0348888	0.035938
226.8	0.00404982	0.00261086	0.0182642	0.0182113	0.0306084	0.0292582	0.0358087	0.0354025	0.0350764	0.0359384
227	0.00396491	0.00261238	0.0183944	0.0182172	0.0301079	0.0292627	0.0358674	0.0354049	0.0354289	0.0359387
227.2	0.00410905	0.0026139	0.018168	0.0182232	0.0297406	0.0292673	0.0355424	0.0354074	0.0355641	0.035939
227.4	0.00385991	0.00261542	0.0181476	0.0182291	0.0299059	0.0292718	0.0350185	0.0354098	0.0359703	0.0359393
227.6	0.00342885	0.00261693	0.0181627	0.018235	0.0293406	0.0292763	0.034657	0.0354122	0.0354984	0.0359396
227.8	0.00322888	0.00261845	0.0182491	0.018241	0.0288907	0.0292808	0.0351521	0.0354147	0.0353984	0.0359399
228	0.0026316	0.00261996	0.0179577	0.0182469	0.0290667	0.0292853	0.0342682	0.0354171	0.0354007	0.0359402
228.2	0.00229775	0.00262147	0.0181684	0.0182528	0.0290013	0.0292898	0.0346302	0.0354195	0.0349517	0.0359405
228.4	0.00178199	0.00262299	0.0179086	0.0182587	0.028748	0.0292942	0.0344987	0.0354219	0.0350417	0.0359408
228.6	0.00131994	0.0026245	0.0180319	0.0182645	0.0286343	0.0292987	0.0344841	0.0354243	0.0351187	0.0359411
228.8	0.00131621	0.00262601	0.0182492	0.0182704	0.028858	0.0293031	0.0343816	0.0354267	0.0353078	0.0359414
229	0.00103346	0.00262752	0.0177208	0.0182763	0.0290766	0.0293076	0.034419	0.035429	0.0349511	0.0359417
229.2	0.00119797	0.00262903	0.0178564	0.0182821	0.0293565	0.029312	0.0348861	0.0354314	0.0353267	0.035942
229.4	0.00109366	0.00263053	0.0182507	0.018288	0.0296268	0.0293164	0.035189	0.0354338	0.0352979	0.0359423
229.6	0.00094111	0.00263204	0.0188197	0.0182938	0.0299994	0.0293208	0.0352738	0.0354361	0.0354603	0.0359425
229.8	0.00126857	0.00263354	0.0194852	0.0182996	0.0295699	0.0293252	0.0355339	0.0354385	0.0354369	0.0359428
230	0.00177073	0.00263505	0.0198173	0.0183054	0.029555	0.0293295	0.0358099	0.0354408	0.0352069	0.0359431
230.2	0.00141679	0.00263655	0.0192637	0.0183112	0.029086	0.0293339	0.0352525	0.0354431	0.0348202	0.0359434
230.4	0.0020598	0.00263805	0.0195025	0.018317	0.0293742	0.0293383	0.035588	0.0354454	0.0350104	0.0359437
230.6	0.00246588	0.00263955	0.0195546	0.0183228	0.0294789	0.0293426	0.0357111	0.0354478	0.034981	0.035944
230.8	0.00260606	0.00264105	0.0194089	0.0183286	0.0299463	0.0293469	0.0355007	0.03545	0.0353982	0.0359442
231	0.0030314	0.00264255	0.0193309	0.0183344	0.0302036	0.0293513	0.0353012	0.0354524	0.035576	0.0359445
231.2	0.00255963	0.00264405	0.0188953	0.0183401	0.0306894	0.0293556	0.0351251	0.0354546	0.0351216	0.0359448
231.4	0.00255942	0.00264555	0.018536	0.0183459	0.0308888	0.0293599	0.0350452	0.0354569	0.0350963	0.035945
231.6	0.00303061	0.00264704	0.0187562	0.0183516	0.0310803	0.0293642	0.0350102	0.0354592	0.0351989	0.0359453
231.8	0.00266281	0.00264854	0.0183563	0.0183574	0.0309676	0.0293684	0.0349506	0.0354614	0.0352663	0.0359456
232	0.00248074	0.00265003	0.0179974	0.0183631	0.0307458	0.0293727	0.0345059	0.0354637	0.0349554	0.0359459
232.2	0.00256868	0.00265152	0.0182135	0.0183688	0.0303922	0.029377	0.0345469	0.035466	0.0347964	0.0359461
232.4	0.00224705	0.00265301	0.0178552	0.0183745	0.0302306	0.0293812	0.0340864	0.0354682	0.0348594	0.0359464
232.6	0.00222487	0.0026545	0.018043	0.0183802	0.0301156	0.0293855	0.0344315	0.0354704	0.0353771	0.0359467
232.8	0.0023342	0.00265599	0.0180464	0.0183859	0.0303752	0.0293897	0.0348791	0.0354726	0.0359615	0.0359469
233	0.00250383	0.00265748	0.0181212	0.0183916	0.0302714	0.0293939	0.0353369	0.0354749	0.0362098	0.0359472
233.2	0.00228338	0.00265897	0.0185276	0.0183973	0.0298805	0.0293981	0.0359461	0.0354771	0.036968	0.0359474
233.4	0.00196601	0.00266046	0.0189623	0.0184029	0.029901	0.0294023	0.0360305	0.0354793	0.0372921	0.0359477
233.6	0.00151208	0.00266194	0.0191786	0.0184086	0.0295289	0.0294065	0.0357886	0.0354815	0.0377374	0.0359479
233.8	0.00145629	0.00266343	0.0191454	0.0184143	0.0288976	0.0294106	0.0361126	0.0354836	0.0375379	0.0359482
234	0.00161819	0.00266491	0.0188829	0.0184199	0.0286193	0.0294148	0.0359431	0.0354858	0.0373565	0.0359485
234.2	0.0016957	0.00266639	0.0185882	0.0184255	0.0281458	0.029419	0.0360017	0.035488	0.0370239	0.0359487
234.4	0.00250735	0.00266787	0.0190066	0.0184312	0.0287073	0.0294231	0.0365995	0.0354902	0.0370167	0.035949
234.6	0.00244331	0.00266935	0.0186485	0.0184368	0.0284846	0.0294272	0.0361876	0.0354923	0.0366709	0.0359492
234.8	0.00247941	0.00267083	0.0182559	0.0184424	0.0286384	0.0294314	0.0356565	0.0354945	0.0368536	0.0359495
235	0.00234295	0.00267231	0.018157	0.018448	0.0292081	0.0294355	0.0357039	0.0354966	0.0369734	0.0359497
235.2	0.00231629	0.00267379	0.017542	0.0184535	0.0287103	0.0294396	0.0357898	0.0354987	0.0363991	0.03595
235.4	0.00230053	0.00267527	0.0174266	0.0184591	0.0286522	0.0294437	0.0354975	0.0355009	0.0361732	0.0359502
235.6	0.00256285	0.00267674	0.0173794	0.0184647	0.0292569	0.0294477	0.0348086	0.035503	0.0360448	0.0359504
235.8	0.00252523	0.00267821	0.0170524	0.0184703	0.0288552	0.0294518	0.0347209	0.0355051	0.0349735	0.0359507
236	0.00327734	0.00267969	0.0174397	0.0184758	0.0291405	0.0294559	0.0346838	0.0355072	0.0349689	0.0359509
236.2	0.00300826	0.00268116	0.0175634	0.0184814	0.0292243	0.0294599	0.0346189	0.0355093	0.0345234	0.0359512
236.4	0.0030277	0.00268263	0.0175509	0.0184869	0.029107	0.029464	0.0347116	0.0355114	0.0346462	0.0359514
236.6	0.00320028	0.0026841	0.0179047	0.0184924	0.0288906	0.029468	0.0347855	0.0355135	0.0354928	0.0359516
236.8	0.00321272	0.00268557	0.0180712	0.018498	0.0290643	0.029472	0.0348178	0.0355155	0.0355551	0.0359519
237	0.00311823	0.00268704	0.0181411	0.0185035	0.0290846	0.029476	0.0344829	0.0355176	0.0356381	0.0359521
237.2	0.0027411	0.00268851	0.0181763	0.018509	0.0294323	0.02948	0.0341907	0.0355197	0.035716	0.0359523
237.4	0.00276849	0.00268997	0.0185618	0.0185145	0.029668	0.029484	0.0339251	0.0355217	0.0357256	0.0359525
237.6	0.00215196	0.00269144	0.0181058	0.01852	0.0293001	0.029488	0.0338622	0.0355238	0.0355704	0.0359528
237.8	0.00221517	0.0026929	0.0176977	0.0185254	0.0292818	0.0294919	0.0340334	0.0355258	0.0357871	0.035953
238	0.00261984	0.00269436	0.0177219	0.0185309	0.0290012	0.0294959	0.034191	0.0355278	0.0360082	0.0359532
238.2	0.00217577	0.00269583	0.0178813	0.0185364	0.0286726	0.0294999	0.0345702	0.0355299	0.0352455	0.0359535
238.4	0.00220359	0.00269729	0.0184901	0.0185418	0.0290781	0.0295038	0.0346922	0.0355319	0.0355937	0.0359537
238.6	0.00227717	0.00269875	0.0184158	0.0185473	0.0292565	0.0295077	0.034811	0.0355339	0.0359378	0.0359539
238.8	0.00259434	0.00270021	0.0190768	0.0185527	0.0295229	0.0295117	0.0353768	0.0355359	0.0364932	0.0359541
239	0.00214895	0.00270166	0.0192816	0.0185581	0.0296899	0.0295156	0.0358502	0.0355379	0.0366982	0.0359544
239.2	0.00287574	0.00270312	0.0190517	0.0185636	0.0297314	0.0295195	0.0357607	0.0355399	0.0363619	0.0359546
239.4	0.00252225	0.00270458	0.0194227	0.018569	0.0302795	0.0295234	0.036117	0.0355419	0.0361739	0.0359548
239.6	0.00322239	0.00270603	0.0197328	0.0185744	0.0310228	0.0295272	0.036665	0.0355439	0.0360513	0.035955
239.8	0.00369788	0.00270749	0.0200228	0.0185798	0.0311283	0.0295311	0.0373051	0.0355458	0.0356399	0.0359552
240	0.00352645	0.00270894	0.0198188	0.0185852	0.0312278	0.029535	0.0374321	0.0355478	0.0358838	0.0359554
240.2	0.00304056	0.00271039	0.0193063	0.0185905	0.0307096	0.0295388	0.0373211	0.0355497	0.035616	0.0359556
240.4	0.0031606	0.00271184	0.0192996	0.0185959	0.0307915	0.0295427	0.0366702	0.0355517	0.0360074	0.0359558
240.6	0.00360944	0.00271329	0.0194328	0.0186013	0.0309011	0.0295465	0.0365525	0.0355536	0.0359832	0.0359561
240.8	0.00338645	0.00271474	0.0189954	0.0186066	0.0307981	0.0295503	0.0363149	0.0355556	0.0360543	0.0359563
241	0.00338213	0.00271619	0.0188574	0.018612	0.0305417	0.0295541	0.0357275	0.0355575	0.035756	0.0359565
241.2	0.00307346	0.00271764	0.0185387	0.0186173	0.0306287	0.0295579	0.0353252	0.0355594	0.0356292	0.0359567
241.4	0.00287249	0.00271908	0.0182944	0.0186226	0.0301517	0.0295617	0.0352362	0.0355613	0.0360566	0.0359569
241.6	0.00253667	0.00272053	0.017385	0.018628	0.0298535	0.0295655	0.035133	0.0355633	0.0362853	0.0359571
241.8	0.0026557	0.00272197	0.0172988	0.0186333	0.029327	0.0295693	0.0348313	0.0355652	0.0367128	0.0359573
242	0.00216594	0.00272342	0.0175197	0.0186386	0.0289578	0.0295731	0.0345246	0.0355671	0.0364067	0.0359575
242.2	0.00161136	0.00272486	0.0177068	0.0186439	0.0290629	0.0295768	0.0342169	0.035569	0.0359218	0.0359577
242.4	0.00201958	0.0027263	0.0177751	0.0186491	0.0291819	0.0295806	0.0342196	0.0355708	0.0367305	0.0359579
242.6	0.00278186	0.00272774	0.0179262	0.0186544	0.0293241	0.0295843	0.0343637	0.0355727	0.0369096	0.0359581
242.8	0.00318182	0.00272918	0.018924	0.0186597	0.0292123	0.029588	0.0345699	0.0355746	0.0366503	0.0359583
243	0.00329958	0.00273062	0.0188829	0.018665	0.0293983	0.0295917	0.0350371	0.0355764	0.0368869	0.0359585
243.2	0.00376962	0.00273205	0.0190425	0.0186702	0.0298169	0.0295954	0.0353908	0.0355783	0.0367813	0.0359587
243.4	0.00325445	0.00273349	0.0197954	0.0186755	0.0299942	0.0295992	0.0362588	0.0355801	0.0366295	0.0359589
243.6	0.00356815	0.00273493	0.0199957	0.0186807	0.0304341	0.0296028	0.036596	0.035582	0.036391	0.0359591
243.8	0.00284172	0.00273636	0.0197901	0.0186859	0.0304455	0.0296065	0.0367067	0.0355838	0.0362183	0.0359593
244	0.00261403	0.00273779	0.0193107	0.0186912	0.0301687	0.0296102	0.0366678	0.0355857	0.0363477	0.0359594
244.2	0.00252244	0.00273923	0.0193093	0.0186964	0.030055	0.0296139	0.0365895	0.0355875	0.0362162	0.0359596
244.4	0.00220872	0.00274066	0.0193706	0.0187016	0.0304156	0.0296175	0.0368714	0.0355893	0.0360023	0.0359598
244.6	0.00235991	0.00274209	0.0193557	0.0187068	0.0299121	0.0296212	0.0372635	0.0355911	0.0357885	0.03596
244.8	0.00236662	0.00274352	0.0191624	0.018712	0.0299291	0.0296248	0.037408	0.0355929	0.0361386	0.0359602
245	0.00226876	0.00274494	0.0189703	0.0187172	0.0299176	0.0296284	0.0373686	0.0355947	0.0355137	0.0359604
245.2	0.00216351	0.00274637	0.0187537	0.0187223	0.0299427	0.029632	0.0371856	0.0355965	0.035545	0.0359606
245.4	0.00236684	0.0027478	0.018634	0.0187275	0.0301496	0.0296356	0.0371748	0.0355983	0.0362554	0.0359607
245.6	0.00240847	0.00274922	0.0185238	0.0187327	0.0303587	0.0296392	0.0368623	0.0356001	0.0362371	0.0359609
245.8	0.00221629	0.00275065	0.019058	0.0187378	0.0302041	0.0296428	0.0364225	0.0356019	0.0361092	0.0359611
246	0.00165037	0.00275207	0.0192898	0.018743	0.0305108	0.0296464	0.0361129	0.0356036	0.0358082	0.0359613
246.2	0.00171802	0.00275349	0.0192645	0.0187481	0.0304511	0.02965	0.0359262	0.0356054	0.0358538	0.0359615
246.4	0.00217954	0.00275492	0.0190467	0.0187532	0.0302373	0.0296536	0.0356911	0.0356072	0.036139	0.0359616
246.6	0.00244362	0.00275634	0.019262	0.0187584	0.0303664	0.0296571	0.035569	0.0356089	0.0357167	0.0359618
246.8	0.00243094	0.00275776	0.0194937	0.0187635	0.0299527	0.0296607	0.0353676	0.0356107	0.0358123	0.035962
247	0.00259111	0.00275917	0.019	0.0187686	0.0303187	0.0296642	0.0357813	0.0356124	0.0362901	0.0359622
247.2	0.00253536	0.00276059	0.0189948	0.0187737	0.0304955	0.0296677	0.0355742	0.0356141	0.036385	0.0359623
247.4	0.00228051	0.00276201	0.0187757	0.0187788	0.0302053	0.0296712	0.0352774	0.0356159	0.0363639	0.0359625
247.6	0.00217272	0.00276342	0.0185625	0.0187839	0.0298679	0.0296748	0.0349542	0.0356176	0.0363495	0.0359627
247.8	0.00183066	0.00276484	0.0180134	0.0187889	0.0297456	0.0296783	0.0351051	0.0356193	0.0368901	0.0359629
248	0.0021253	0.00276625	0.0178757	0.018794	0.0297806	0.0296818	0.0355744	0.035621	0.0371631	0.035963
248.2	0.00152183	0.00276767	0.0179477	0.0187991	0.0299708	0.0296852	0.0359529	0.0356227	0.0374769	0.0359632
248.4	0.00135457	0.00276908	0.0179705	0.0188041	0.0299212	0.0296887	0.0366311	0.0356244	0.0373525	0.0359634
248.6	0.00163901	0.00277049	0.0181543	0.0188092	0.0298515	0.0296922	0.0363965	0.0356261	0.0374376	0.0359635
248.8	0.0016768	0.0027719	0.0184438	0.0188142	0.0302533	0.0296956	0.0366329	0.0356278	0.0377001	0.0359637
249	0.00148696	0.00277331	0.0184887	0.0188192	0.0300286	0.0296991	0.0366874	0.0356295	0.0374831	0.0359639
249.2	0.00152455	0.00277471	0.0189002	0.0188242	0.0299334	0.0297025	0.0366462	0.0356311	0.0373468	0.035964
249.4	0.00168534	0.00277612	0.0190645	0.0188292	0.0304689	0.029706	0.0364611	0.0356328	0.0375543	0.0359642
249.6	0.00173039	0.00277753	0.0194954	0.0188343	0.0302654	0.0297094	0.0362059	0.0356345	0.0371598	0.0359644
249.8	0.00180105	0.00277893	0.0194172	0.0188392	0.0299162	0.0297128	0.0359983	0.0356361	0.0367372	0.0359645
250	0.00172839	0.00278034	0.0191992	0.0188442	0.0298353	0.0297162	0.0359373	0.0356378	0.036187	0.0359647
250.2	0.00193806	0.00278174	0.0189025	0.0188492	0.0294873	0.0297196	0.0356964	0.0356394	0.0358262	0.0359648
250.4	0.0020477	0.00278314	0.0189325	0.0188542	0.0293683	0.029723	0.0354678	0.0356411	0.0354175	0.035965
250.6	0.00204765	0.00278454	0.0189968	0.0188592	0.029396	0.0297264	0.0351642	0.0356427	0.0348749	0.0359652
250.8	0.00190732	0.00278594	0.0189683	0.0188641	0.0289279	0.0297298	0.0350336	0.0356443	0.0346104	0.0359653
251	0.00192619	0.00278734	0.0187047	0.0188691	0.0290568	0.0297331	0.0349984	0.035646	0.0342055	0.0359655
251.2	0.00208471	0.00278874	0.01873	0.018874	0.0285112	0.0297365	0.034935	0.0356476	0.03412	0.0359656
251.4	0.00173957	0.00279014	0.0184014	0.0188789	0.0280471	0.0297398	0.034554	0.0356492	0.0339206	0.0359658
251.6	0.00169067	0.00279153	0.0187943	0.0188839	0.0282843	0.0297432	0.0348798	0.0356508	0.0340869	0.0359659
251.8	0.00145935	0.00279293	0.0183717	0.0188888	0.0282408	0.0297465	0.0352934	0.0356524	0.034365	0.0359661
252	0.00091599	0.00279432	0.0182796	0.0188937	0.0286969	0.0297498	0.0357122	0.035654	0.0341413	0.0359662
252.2	0.0003204	0.00279572	0.0184079	0.0188986	0.0286295	0.0297531	0.035784	0.0356556	0.0342963	0.0359664
252.4	0.00039056	0.00279711	0.0182824	0.0189035	0.0287779	0.0297564	0.0355309	0.0356571	0.0342652	0.0359665
252.6	0.00062367	0.0027985	0.0183325	0.0189084	0.0290075	0.0297597	0.0358292	0.0356587	0.0347616	0.0359667
252.8	0.00068666	0.00279989	0.0181151	0.0189133	0.02931	0.029763	0.0360784	0.0356603	0.0352576	0.0359668
253	0.00079773	0.00280128	0.0180367	0.0189182	0.0291419	0.0297663	0.036344	0.0356619	0.0354729	0.035967
253.2	0.00111575	0.00280267	0.0180999	0.018923	0.0293721	0.0297696	0.0363409	0.0356634	0.035891	0.0359671
253.4	0.00133101	0.00280406	0.0182082	0.0189279	0.0294761	0.0297729	0.0362502	0.035665	0.0361605	0.0359673
253.6	0.00210877	0.00280544	0.018098	0.0189328	0.0297231	0.0297761	0.0366403	0.0356665	0.0365667	0.0359674
253.8	0.0024573	0.00280683	0.0179207	0.0189376	0.029829	0.0297793	0.0367993	0.0356681	0.0367294	0.0359676
254	0.0027592	0.00280821	0.0183312	0.0189424	0.0299165	0.0297826	0.0369495	0.0356696	0.0367055	0.0359677
254.2	0.0031675	0.0028096	0.0191327	0.0189473	0.0301975	0.0297858	0.0368412	0.0356712	0.0369215	0.0359678
254.4	0.00295706	0.00281098	0.0196834	0.0189521	0.0302584	0.0297891	0.0366699	0.0356727	0.0371335	0.035968
254.6	0.00335506	0.00281236	0.0198379	0.0189569	0.030111	0.0297923	0.0365753	0.0356742	0.0369924	0.0359681
254.8	0.00337632	0.00281374	0.0202573	0.0189617	0.0298445	0.0297955	0.0367002	0.0356757	0.0369838	0.0359683
255	0.00359287	0.00281512	0.0206968	0.0189665	0.029743	0.0297987	0.0360937	0.0356773	0.0368382	0.0359684
255.2	0.00336034	0.0028165	0.0210013	0.0189713	0.0297081	0.0298019	0.0362442	0.0356788	0.0364199	0.0359685
255.4	0.00302892	0.00281788	0.021011	0.0189761	0.0299669	0.029805	0.0360419	0.0356803	0.0361124	0.0359687
255.6	0.00261636	0.00281926	0.0209141	0.0189809	0.0299191	0.0298082	0.0359099	0.0356818	0.035653	0.0359688
255.8	0.0020129	0.00282063	0.0202453	0.0189856	0.0297789	0.0298114	0.0353178	0.0356833	0.0349757	0.0359689
256	0.00153971	0.00282201	0.0200501	0.0189904	0.0302685	0.0298146	0.0348736	0.0356847	0.0345774	0.0359691
256.2	0.00208722	0.00282338	0.020173	0.0189952	0.0305326	0.0298177	0.0349293	0.0356862	0.0347491	0.0359692
256.4	0.00246244	0.00282476	0.0198733	0.0189999	0.0308361	0.0298209	0.035028	0.0356877	0.0348275	0.0359693
256.6	0.0027667	0.00282613	0.0194951	0.0190047	0.0309163	0.029824	0.0355934	0.0356892	0.0349406	0.0359695
256.8	0.00253584	0.0028275	0.0188932	0.0190094	0.0309573	0.0298271	0.035153	0.0356906	0.0349915	0.0359696
257	0.00231616	0.00282887	0.018656	0.0190141	0.0307377	0.0298302	0.0351489	0.0356921	0.0350984	0.0359697
257.2	0.00251107	0.00283024	0.0185473	0.0190189	0.0307944	0.0298334	0.0354419	0.0356936	0.0356984	0.0359699
257.4	0.002548	0.00283161	0.0185546	0.0190236	0.0305573	0.0298365	0.0354456	0.035695	0.0358703	0.03597
257.6	0.002779	0.00283298	0.018433	0.0190283	0.0309571	0.0298396	0.0357898	0.0356965	0.0365356	0.0359701
257.8	0.0026539	0.00283434	0.0182561	0.019033	0.0303374	0.0298426	0.035616	0.0356979	0.0366578	0.0359703
258	0.00265905	0.00283571	0.0180826	0.0190377	0.0302473	0.0298457	0.0354771	0.0356993	0.0365797	0.0359704
258.2	0.002748	0.00283708	0.0180734	0.0190424	0.0302085	0.0298488	0.0351506	0.0357008	0.0365775	0.0359705
258.4	0.00304135	0.00283844	0.0178117	0.019047	0.0298578	0.0298519	0.0354831	0.0357022	0.0368581	0.0359706
258.6	0.00362302	0.0028398	0.0178827	0.0190517	0.0297459	0.0298549	0.0357844	0.0357036	0.0368866	0.0359708
258.8	0.00321789	0.00284116	0.0179664	0.0190564	0.029527	0.029858	0.0359705	0.0357051	0.0367189	0.0359709
259	0.00268339	0.00284253	0.0179994	0.019061	0.0293574	0.029861	0.0359985	0.0357065	0.0365121	0.035971
259.2	0.00230578	0.00284389	0.0181921	0.0190657	0.0293512	0.0298641	0.0363854	0.0357079	0.0360796	0.0359711
259.4	0.00249053	0.00284525	0.0186088	0.0190703	0.0293604	0.0298671	0.0366288	0.0357093	0.0361948	0.0359713
259.6	0.00186995	0.0028466	0.0186427	0.019075	0.0294165	0.0298701	0.0362176	0.0357107	0.0360785	0.0359714
259.8	0.00172189	0.00284796	0.0187717	0.0190796	0.0295524	0.0298731	0.0361442	0.0357121	0.0356738	0.0359715
260	0.00194183	0.00284932	0.0191868	0.0190842	0.0292148	0.0298761	0.0361045	0.0357135	0.0355525	0.0359716
260.2	0.00246408	0.00285067	0.0195357	0.0190888	0.0294446	0.0298791	0.0363362	0.0357148	0.0359795	0.0359717
260.4	0.00231689	0.00285203	0.0195706	0.0190934	0.029474	0.0298821	0.036022	0.0357162	0.0361894	0.0359719
260.6	0.00257942	0.00285338	0.0197212	0.019098	0.0296769	0.0298851	0.0361163	0.0357176	0.0365843	0.035972
260.8	0.00236556	0.00285473	0.0200721	0.0191026	0.0298083	0.0298881	0.0360929	0.035719	0.0365276	0.0359721
261	0.00240181	0.00285609	0.0204281	0.0191072	0.0299704	0.029891	0.036264	0.0357203	0.0366279	0.0359722
261.2	0.00262729	0.00285744	0.0206935	0.0191118	0.0298847	0.029894	0.03633	0.0357217	0.0370098	0.0359723
261.4	0.0026308	0.00285879	0.0204472	0.0191164	0.0296514	0.029897	0.0359235	0.035723	0.0365149	0.0359725
261.6	0.00286806	0.00286014	0.020731	0.0191209	0.0299409	0.0298999	0.0362748	0.0357244	0.0368003	0.0359726
261.8	0.00322844	0.00286148	0.0204343	0.0191255	0.0300683	0.0299029	0.0359338	0.0357257	0.0364787	0.0359727
262	0.00320061	0.00286283	0.0202798	0.01913	0.0306041	0.0299058	0.0357112	0.0357271	0.036112	0.0359728
262.2	0.00352671	0.00286418	0.0203801	0.0191346	0.0306252	0.0299087	0.0357473	0.0357284	0.0359981	0.0359729
262.4	0.00343066	0.00286552	0.0203085	0.0191391	0.0307018	0.0299116	0.0358028	0.0357297	0.0360472	0.035973
262.6	0.00288389	0.00286687	0.0201825	0.0191436	0.0308497	0.0299145	0.0356476	0.0357311	0.0356581	0.0359731
262.8	0.00237546	0.00286821	0.0195675	0.0191482	0.0301935	0.0299174	0.0354586	0.0357324	0.0354529	0.0359732
263	0.0020832	0.00286955	0.0196516	0.0191527	0.0304022	0.0299203	0.0356145	0.0357337	0.0357023	0.0359734
263.2	0.00201213	0.0028709	0.019755	0.0191572	0.030329	0.0299232	0.0352535	0.035735	0.0355336	0.0359735
263.4	0.00177545	0.00287224	0.01969	0.0191617	0.0301656	0.0299261	0.035243	0.0357363	0.0359212	0.0359736
263.6	0.00154766	0.00287358	0.0193178	0.0191662	0.0299706	0.029929	0.0350544	0.0357376	0.0361556	0.0359737
263.8	0.00167937	0.00287492	0.0194672	0.0191707	0.0297235	0.0299318	0.0350671	0.0357389	0.0359281	0.0359738
264	0.00165993	0.00287625	0.019491	0.0191752	0.0295213	0.0299347	0.0351283	0.0357402	0.0360691	0.0359739
264.2	0.00200296	0.00287759	0.0194753	0.0191796	0.0298377	0.0299376	0.0353388	0.0357415	0.0367433	0.035974
264.4	0.00232377	0.00287893	0.0192895	0.0191841	0.0298401	0.0299404	0.035463	0.0357428	0.0368266	0.0359741
264.6	0.00247434	0.00288026	0.0195052	0.0191886	0.0297816	0.0299432	0.0362395	0.0357441	0.0364008	0.0359742
264.8	0.00226417	0.0028816	0.0192252	0.019193	0.0293295	0.0299461	0.0364586	0.0357454	0.0360582	0.0359743
265	0.00266278	0.00288293	0.0188668	0.0191975	0.0288374	0.0299489	0.036691	0.0357466	0.0357788	0.0359744
265.2	0.0027642	0.00288426	0.0188301	0.0192019	0.0283545	0.0299517	0.0365521	0.0357479	0.0359148	0.0359745
265.4	0.00296107	0.00288559	0.0184888	0.0192063	0.0283493	0.0299545	0.0368573	0.0357492	0.0358259	0.0359746
265.6	0.00341453	0.00288692	0.0188483	0.0192108	0.0289692	0.0299573	0.0373667	0.0357504	0.0365685	0.0359747
265.8	0.00343507	0.00288825	0.0185026	0.0192152	0.0289124	0.0299601	0.0369154	0.0357517	0.0362655	0.0359748
266	0.00334406	0.00288958	0.0182693	0.0192196	0.0288101	0.0299629	0.0367591	0.0357529	0.0360979	0.0359749
266.2	0.00341262	0.00289091	0.0184473	0.019224	0.0287325	0.0299657	0.036493	0.0357542	0.0358624	0.035975
266.4	0.00285299	0.00289224	0.0183033	0.0192284	0.028591	0.0299685	0.035834	0.0357554	0.0361242	0.0359751
266.6	0.002851	0.00289356	0.0182468	0.0192328	0.0287605	0.0299712	0.0352354	0.0357567	0.0360037	0.0359752
266.8	0.00260828	0.00289489	0.0180228	0.0192372	0.0285828	0.029974	0.0348739	0.0357579	0.0361765	0.0359753
267	0.0029767	0.00289621	0.0181525	0.0192416	0.0291286	0.0299767	0.0350177	0.0357592	0.0362518	0.0359754
267.2	0.00310037	0.00289754	0.0184664	0.019246	0.029046	0.0299795	0.0347414	0.0357604	0.0363537	0.0359755
267.4	0.00288911	0.00289886	0.0187657	0.0192503	0.0292502	0.0299822	0.0346536	0.0357616	0.0364599	0.0359756
267.6	0.00322174	0.00290018	0.0190393	0.0192547	0.0295236	0.029985	0.0342126	0.0357628	0.0364064	0.0359757
267.8	0.00326042	0.0029015	0.0191858	0.019259	0.0300165	0.0299877	0.0342899	0.035764	0.0362044	0.0359758
268	0.00358166	0.00290282	0.0191212	0.0192634	0.0303154	0.0299904	0.0345399	0.0357652	0.0363419	0.0359759
268.2	0.00391666	0.00290414	0.0187433	0.0192677	0.0303834	0.0299931	0.0347639	0.0357664	0.0362305	0.035976
268.4	0.00362019	0.00290546	0.0183966	0.019272	0.0300074	0.0299958	0.0344581	0.0357676	0.0358648	0.0359761
268.6	0.00336716	0.00290677	0.0181204	0.0192764	0.0298608	0.0299985	0.0347555	0.0357688	0.0357003	0.0359762
268.8	0.00358898	0.00290809	0.0180853	0.0192807	0.0295089	0.0300012	0.0348162	0.03577	0.0359196	0.0359763
269	0.00349749	0.00290941	0.0178556	0.019285	0.0296621	0.0300039	0.0350923	0.0357712	0.0361284	0.0359764
269.2	0.00352795	0.00291072	0.0181211	0.0192893	0.0299433	0.0300066	0.0354552	0.0357724	0.037098	0.0359765
269.4	0.00355128	0.00291203	0.0181165	0.0192936	0.0303972	0.0300093	0.0357206	0.0357736	0.0374327	0.0359766
269.6	0.00330398	0.00291335	0.0182266	0.0192979	0.0303539	0.0300119	0.0356887	0.0357748	0.0376394	0.0359767
269.8	0.00357109	0.00291466	0.0186284	0.0193022	0.0302286	0.0300146	0.0356006	0.0357759	0.0377368	0.0359768
270	0.0033742	0.00291597	0.0186793	0.0193065	0.0301932	0.0300172	0.0358959	0.0357771	0.0376858	0.0359768
270.2	0.0033139	0.00291728	0.0192856	0.0193108	0.0302332	0.0300199	0.0363173	0.0357783	0.0376473	0.0359769
270.4	0.00305944	0.00291859	0.0194264	0.019315	0.0300937	0.0300225	0.0361584	0.0357794	0.0381394	0.035977
270.6	0.0034382	0.00291989	0.0196026	0.0193193	0.0301666	0.0300252	0.0360722	0.0357806	0.0377962	0.0359771
270.8	0.00327326	0.0029212	0.0197609	0.0193235	0.0299958	0.0300278	0.036317	0.0357817	0.0378679	0.0359772
271	0.00388491	0.00292251	0.0202305	0.0193278	0.0302848	0.0300304	0.0363668	0.0357829	0.037737	0.0359773
271.2	0.00380809	0.00292381	0.0209234	0.019332	0.0303944	0.030033	0.0360328	0.035784	0.0377409	0.0359774
271.4	0.00349288	0.00292512	0.0207782	0.0193362	0.0302165	0.0300356	0.0359182	0.0357852	0.0375946	0.0359775
271.6	0.00359894	0.00292642	0.0204796	0.0193405	0.0296227	0.0300382	0.0354965	0.0357863	0.0368574	0.0359775
271.8	0.00333617	0.00292772	0.0201764	0.0193447	0.0296601	0.0300408	0.0359191	0.0357874	0.0364943	0.0359776
272	0.00309616	0.00292902	0.0198812	0.0193489	0.0292792	0.0300434	0.0359505	0.0357886	0.0363345	0.0359777
272.2	0.00242841	0.00293033	0.0197312	0.0193531	0.0291579	0.030046	0.0359955	0.0357897	0.0359001	0.0359778
272.4	0.00196922	0.00293163	0.019532	0.0193573	0.0291523	0.0300486	0.0358563	0.0357908	0.0359273	0.0359779
272.6	0.00223409	0.00293292	0.0194013	0.0193615	0.0294561	0.0300511	0.0362276	0.0357919	0.0356413	0.035978
272.8	0.00189835	0.00293422	0.0192553	0.0193657	0.0294107	0.0300537	0.0361476	0.035793	0.035501	0.035978
273	0.00177423	0.00293552	0.0190458	0.0193699	0.0300629	0.0300562	0.0366872	0.0357941	0.0358723	0.0359781
273.2	0.00197478	0.00293682	0.0195804	0.0193741	0.0306104	0.0300588	0.0366723	0.0357952	0.0361131	0.0359782
273.4	0.00193115	0.00293811	0.0195767	0.0193782	0.0309377	0.0300613	0.0371044	0.0357963	0.036059	0.0359783
273.6	0.00158483	0.00293941	0.0196874	0.0193824	0.0306801	0.0300639	0.0374964	0.0357974	0.0359777	0.0359784
273.8	0.00229756	0.0029407	0.0202455	0.0193866	0.0311673	0.0300664	0.0381201	0.0357985	0.0360647	0.0359785
274	0.00190472	0.00294199	0.0196457	0.0193907	0.0311746	0.0300689	0.038392	0.0357996	0.0356284	0.0359785
274.2	0.0021671	0.00294328	0.0199254	0.0193949	0.0314131	0.0300714	0.0385828	0.0358007	0.0359996	0.0359786
274.4	0.00218314	0.00294458	0.0199118	0.019399	0.0314681	0.0300739	0.0383444	0.0358018	0.0362828	0.0359787
274.6	0.00267511	0.00294587	0.0200934	0.0194031	0.0314601	0.0300765	0.0383013	0.0358029	0.0362286	0.0359788
274.8	0.00271553	0.00294715	0.0206032	0.0194073	0.031683	0.030079	0.0377547	0.0358039	0.0364661	0.0359789
275	0.00304524	0.00294844	0.02093	0.0194114	0.0318515	0.0300814	0.037453	0.035805	0.0365022	0.0359789
275.2	0.00235439	0.00294973	0.0207484	0.0194155	0.0315838	0.0300839	0.0366688	0.0358061	0.0364258	0.035979
275.4	0.00180106	0.00295102	0.020155	0.0194196	0.0310096	0.0300864	0.0360856	0.0358072	0.0362021	0.0359791
275.6	0.00166038	0.0029523	0.0204701	0.0194237	0.0309727	0.0300889	0.0354412	0.0358082	0.0357024	0.0359792
275.8	0.00124852	0.00295359	0.0207578	0.0194278	0.0309956	0.0300913	0.0354278	0.0358093	0.0363718	0.0359792
276	0.00105125	0.00295487	0.0209678	0.0194319	0.0304934	0.0300938	0.0348707	0.0358103	0.0364923	0.0359793
276.2	0.00110493	0.00295615	0.021387	0.019436	0.0306268	0.0300963	0.0349597	0.0358114	0.0366313	0.0359794
276.4	0.00106134	0.00295744	0.021031	0.01944	0.0306029	0.0300987	0.0346745	0.0358124	0.0365415	0.0359795
276.6	0.00110835	0.00295872	0.0208185	0.0194441	0.0305292	0.0301012	0.0343769	0.0358134	0.0359708	0.0359795
276.8	0.00106904	0.00296	0.0205432	0.0194482	0.0303549	0.0301036	0.0343705	0.0358145	0.0361108	0.0359796
277	0.00151849	0.00296128	0.0209745	0.0194522	0.0309837	0.030106	0.035167	0.0358155	0.0360524	0.0359797
277.2	0.00141736	0.00296256	0.0210193	0.0194563	0.0309036	0.0301084	0.0353402	0.0358166	0.0357077	0.0359798
277.4	0.00162902	0.00296383	0.0208139	0.0194603	0.0307739	0.0301109	0.0359024	0.0358176	0.0354694	0.0359798
277.6	0.00173526	0.00296511	0.0205328	0.0194644	0.0305618	0.0301133	0.0360461	0.0358186	0.0353535	0.0359799
277.8	0.00220974	0.00296639	0.0206567	0.0194684	0.0311299	0.0301157	0.0367339	0.0358196	0.0357036	0.03598
278	0.00222656	0.00296766	0.0202132	0.0194724	0.0312873	0.0301181	0.0367843	0.0358206	0.0353526	0.0359801
278.2	0.00250349	0.00296894	0.0204043	0.0194764	0.0311931	0.0301205	0.0370928	0.0358217	0.0358264	0.0359801
278.4	0.00293172	0.00297021	0.0204254	0.0194805	0.0311516	0.0301228	0.0373973	0.0358227	0.0360329	0.0359802
278.6	0.00311359	0.00297148	0.020272	0.0194845	0.0306181	0.0301252	0.037102	0.0358237	0.0358004	0.0359803
278.8	0.00318361	0.00297275	0.0204513	0.0194885	0.0307488	0.0301276	0.0370024	0.0358247	0.0358245	0.0359803
279	0.00280302	0.00297402	0.0195907	0.0194925	0.0300481	0.03013	0.0367429	0.0358257	0.035095	0.0359804
279.2	0.00263663	0.00297529	0.0192967	0.0194964	0.0297314	0.0301323	0.0361865	0.0358267	0.0349804	0.0359805
279.4	0.0030009	0.00297656	0.019495	0.0195004	0.0299344	0.0301347	0.0360227	0.0358277	0.0351826	0.0359806
279.6	0.00310154	0.00297783	0.0198032	0.0195044	0.0297479	0.0301371	0.035646	0.0358286	0.0352917	0.0359806
279.8	0.00312471	0.0029791	0.0193714	0.0195084	0.0288908	0.0301394	0.0355267	0.0358296	0.0357119	0.0359807
280	0.00345343	0.00298036	0.0191536	0.0195123	0.0287129	0.0301417	0.035535	0.0358306	0.0357041	0.0359808
280.2	0.00332465	0.00298163	0.0191806	0.0195163	0.028878	0.0301441	0.0356723	0.0358316	0.0360745	0.0359808
280.4	0.00307335	0.00298289	0.0189505	0.0195203	0.0289513	0.0301464	0.035126	0.0358326	0.0358289	0.0359809
280.6	0.00322039	0.00298416	0.0185816	0.0195242	0.0290392	0.0301487	0.0350862	0.0358335	0.0354339	0.035981
280.8	0.00349191	0.00298542	0.0189413	0.0195281	0.0292517	0.030151	0.035703	0.0358345	0.0360508	0.035981
281	0.0034661	0.00298668	0.0193355	0.0195321	0.0296427	0.0301534	0.0357988	0.0358355	0.0359175	0.0359811
281.2	0.00338515	0.00298794	0.0192769	0.019536	0.0296625	0.0301557	0.0354994	0.0358364	0.0357795	0.0359812
281.4	0.00353943	0.0029892	0.0193827	0.0195399	0.0298009	0.030158	0.0356966	0.0358374	0.036013	0.0359812
281.6	0.00337335	0.00299046	0.0195538	0.0195438	0.0299291	0.0301603	0.0359812	0.0358384	0.0360784	0.0359813
281.8	0.00364778	0.00299172	0.0201727	0.0195477	0.0303474	0.0301625	0.0365865	0.0358393	0.0361877	0.0359814
282	0.00399502	0.00299298	0.0202611	0.0195517	0.0304853	0.0301648	0.0359882	0.0358403	0.035665	0.0359814
282.2	0.0037988	0.00299424	0.0202209	0.0195556	0.0307788	0.0301671	0.0363135	0.0358412	0.0360446	0.0359815
282.4	0.00433862	0.00299549	0.0203559	0.0195594	0.0309595	0.0301694	0.0364777	0.0358421	0.0364321	0.0359815
282.6	0.00376618	0.00299675	0.0198677	0.0195633	0.030771	0.0301716	0.0365488	0.0358431	0.0359126	0.0359816
282.8	0.00375587	0.002998	0.0200711	0.0195672	0.031203	0.0301739	0.0369008	0.035844	0.035902	0.0359817
283	0.00372476	0.00299926	0.0198494	0.0195711	0.0311065	0.0301761	0.0366975	0.035845	0.0357939	0.0359817
283.2	0.00378226	0.00300051	0.0199611	0.019575	0.031387	0.0301784	0.0363617	0.0358459	0.0362283	0.0359818
283.4	0.00361399	0.00300176	0.0199259	0.0195788	0.0317288	0.0301806	0.0360036	0.0358468	0.0366934	0.0359819
283.6	0.00303117	0.00300301	0.0193783	0.0195827	0.0310518	0.0301829	0.0354343	0.0358477	0.0367033	0.0359819
283.8	0.00297678	0.00300426	0.0190673	0.0195865	0.0311856	0.0301851	0.0354872	0.0358487	0.0367921	0.035982
284	0.00282526	0.00300551	0.0190126	0.0195904	0.0314719	0.0301873	0.0353107	0.0358496	0.0370777	0.035982
284.2	0.00286882	0.00300676	0.0194424	0.0195942	0.0316036	0.0301896	0.0349237	0.0358505	0.0373379	0.0359821
284.4	0.00306808	0.00300801	0.0195191	0.019598	0.0315358	0.0301918	0.0343503	0.0358514	0.0371037	0.0359821
284.6	0.00312098	0.00300925	0.0191777	0.0196019	0.031386	0.030194	0.0345925	0.0358523	0.0369519	0.0359822
284.8	0.00308869	0.0030105	0.0197246	0.0196057	0.031094	0.0301962	0.0348828	0.0358532	0.0369353	0.0359823
285	0.00332301	0.00301174	0.0198936	0.0196095	0.0309195	0.0301984	0.0346507	0.0358541	0.0366413	0.0359823
285.2	0.00321276	0.00301299	0.020151	0.0196133	0.030667	0.0302006	0.0347646	0.035855	0.0360714	0.0359824
285.4	0.00335391	0.00301423	0.0200268	0.0196171	0.0302651	0.0302028	0.0352082	0.0358559	0.0356981	0.0359824
285.6	0.0036266	0.00301547	0.0204043	0.0196209	0.0303005	0.030205	0.0351599	0.0358568	0.0352156	0.0359825
285.8	0.00428283	0.00301671	0.0205321	0.0196247	0.030584	0.0302071	0.0354145	0.0358577	0.0354766	0.0359826
286	0.00446719	0.00301795	0.0200068	0.0196285	0.0306511	0.0302093	0.0349221	0.0358586	0.0349642	0.0359826
286.2	0.00469753	0.00301919	0.0201245	0.0196323	0.0310865	0.0302115	0.0359224	0.0358594	0.0354151	0.0359827
286.4	0.0050651	0.00302043	0.0200795	0.0196361	0.0308186	0.0302136	0.0361457	0.0358603	0.0359418	0.0359827
286.6	0.0046904	0.00302167	0.0199798	0.0196398	0.0309552	0.0302158	0.0367997	0.0358612	0.0356378	0.0359828
286.8	0.00457117	0.00302291	0.0201901	0.0196436	0.0311452	0.0302179	0.0365222	0.0358621	0.03578	0.0359828
287	0.00417556	0.00302414	0.0198557	0.0196474	0.0309408	0.0302201	0.0364025	0.0358629	0.0359149	0.0359829
287.2	0.00336189	0.00302538	0.0191432	0.0196511	0.0305934	0.0302222	0.0355886	0.0358638	0.0356468	0.035983
287.4	0.00276181	0.00302661	0.0188713	0.0196549	0.0302009	0.0302243	0.0350551	0.0358647	0.0356206	0.035983
287.6	0.00248842	0.00302785	0.0186361	0.0196586	0.0300776	0.0302265	0.0349201	0.0358655	0.0354139	0.0359831
287.8	0.00236991	0.00302908	0.0184472	0.0196623	0.0303831	0.0302286	0.0346966	0.0358664	0.0352572	0.0359831
288	0.00252101	0.00303031	0.0184109	0.0196661	0.0302407	0.0302307	0.0345135	0.0358672	0.0356329	0.0359832
288.2	0.00281785	0.00303154	0.0189546	0.0196698	0.0304891	0.0302328	0.0346169	0.0358681	0.0357162	0.0359832
288.4	0.00219586	0.00303277	0.0189393	0.0196735	0.0301097	0.0302349	0.034188	0.0358689	0.0355362	0.0359833
288.6	0.00206353	0.003034	0.0182653	0.0196772	0.0298963	0.030237	0.0344888	0.0358698	0.0352252	0.0359833
288.8	0.00188636	0.00303523	0.0186687	0.0196809	0.0300978	0.0302391	0.0345985	0.0358706	0.0350232	0.0359834
289	0.0022487	0.00303646	0.0192507	0.0196846	0.0300304	0.0302412	0.0349504	0.0358715	0.0355665	0.0359834
289.2	0.00249721	0.00303769	0.0193401	0.0196883	0.0300844	0.0302433	0.0351877	0.0358723	0.035405	0.0359835
289.4	0.00291075	0.00303891	0.0192995	0.019692	0.0303746	0.0302454	0.0355973	0.0358731	0.0357259	0.0359835
289.6	0.00333872	0.00304014	0.0194637	0.0196957	0.0304968	0.0302475	0.0358799	0.035874	0.0359821	0.0359836
289.8	0.0035853	0.00304136	0.0195942	0.0196994	0.0308543	0.0302495	0.0363458	0.0358748	0.0365427	0.0359836
290	0.00392397	0.00304258	0.019693	0.019703	0.0307763	0.0302516	0.0365602	0.0358756	0.0364787	0.0359837
290.2	0.00389913	0.00304381	0.0200571	0.0197067	0.0307429	0.0302536	0.0375985	0.0358765	0.037169	0.0359838
290.4	0.00356846	0.00304503	0.0197496	0.0197104	0.0303992	0.0302557	0.037626	0.0358773	0.0370507	0.0359838
290.6	0.00302071	0.00304625	0.0197715	0.019714	0.0305273	0.0302578	0.0377076	0.0358781	0.036752	0.0359838
290.8	0.00244601	0.00304747	0.0192542	0.0197177	0.0301771	0.0302598	0.0370384	0.0358789	0.0367048	0.0359839
291	0.00208838	0.00304869	0.0187244	0.0197213	0.0301235	0.0302618	0.0371387	0.0358797	0.036698	0.035984
291.2	0.00200055	0.00304991	0.0187852	0.0197249	0.0298287	0.0302639	0.0366954	0.0358805	0.0364684	0.035984
291.4	0.0017951	0.00305113	0.0191835	0.0197286	0.0301062	0.0302659	0.0366098	0.0358813	0.0364931	0.035984
291.6	0.00184783	0.00305234	0.0191617	0.0197322	0.0300945	0.0302679	0.0367842	0.0358821	0.0362461	0.0359841
291.8	0.00182266	0.00305356	0.0191396	0.0197358	0.0298093	0.03027	0.036548	0.0358829	0.0365017	0.0359841
292	0.0021339	0.00305477	0.0194336	0.0197394	0.0298809	0.030272	0.0365718	0.0358837	0.0368624	0.0359842
292.2	0.0020699	0.00305599	0.0197814	0.0197431	0.0301193	0.030274	0.0365143	0.0358845	0.0366787	0.0359842
292.4	0.002156	0.0030572	0.0198701	0.0197467	0.0303051	0.030276	0.0362199	0.0358853	0.0369537	0.0359843
292.6	0.00243137	0.00305841	0.0195934	0.0197503	0.0301112	0.030278	0.0361458	0.0358861	0.0364126	0.0359843
292.8	0.00223787	0.00305963	0.0203818	0.0197538	0.0298038	0.03028	0.036261	0.0358869	0.0361719	0.0359844
293	0.00295658	0.00306084	0.0208112	0.0197574	0.0296658	0.030282	0.0360576	0.0358877	0.0362922	0.0359844
293.2	0.00324182	0.00306205	0.0209114	0.019761	0.0300914	0.0302839	0.0359136	0.0358885	0.0365314	0.0359845
293.4	0.00357793	0.00306326	0.0210115	0.0197646	0.030282	0.0302859	0.0361575	0.0358892	0.0366307	0.0359845
293.6	0.00419254	0.00306447	0.021129	0.0197682	0.0303109	0.0302879	0.036252	0.03589	0.0370482	0.0359846
293.8	0.00403396	0.00306567	0.021451	0.0197717	0.0306997	0.0302899	0.0363873	0.0358908	0.0370495	0.0359846
294	0.00416413	0.00306688	0.0210067	0.0197753	0.0305018	0.0302918	0.0362911	0.0358916	0.0368682	0.0359847
294.2	0.00400576	0.00306809	0.0208293	0.0197789	0.0305829	0.0302938	0.0363766	0.0358923	0.0367647	0.0359847
294.4	0.00436306	0.00306929	0.0206191	0.0197824	0.0309807	0.0302957	0.0356542	0.0358931	0.0364074	0.0359848
294.6	0.00414999	0.0030705	0.0201616	0.019786	0.0311765	0.0302977	0.0354081	0.0358939	0.0361644	0.0359848
294.8	0.00406581	0.0030717	0.0197362	0.0197895	0.0311118	0.0302996	0.0353134	0.0358946	0.0360094	0.0359848
295	0.0042945	0.0030729	0.0198189	0.019793	0.0316572	0.0303016	0.0352922	0.0358954	0.0358642	0.0359849
295.2	0.00382788	0.0030741	0.0197888	0.0197966	0.0310297	0.0303035	0.0348702	0.0358961	0.0353691	0.0359849
295.4	0.00358248	0.0030753	0.0201045	0.0198001	0.0310297	0.0303054	0.0348678	0.0358969	0.0352265	0.035985
295.6	0.00361699	0.0030765	0.0200317	0.0198036	0.0303329	0.0303074	0.0352662	0.0358976	0.0354116	0.035985
295.8	0.00406327	0.0030777	0.0203378	0.0198071	0.0302167	0.0303093	0.0354462	0.0358984	0.0360321	0.035985
296	0.00402905	0.0030789	0.020326	0.0198106	0.030508	0.0303112	0.0359233	0.0358991	0.0358052	0.0359851
296.2	0.00408472	0.0030801	0.0203636	0.0198141	0.0305102	0.0303131	0.0360625	0.0358999	0.0356402	0.0359851
296.4	0.00388208	0.0030813	0.0205035	0.0198176	0.0300349	0.030315	0.0361336	0.0359006	0.0356066	0.0359852
296.6	0.00289114	0.00308249	0.0203929	0.0198211	0.0296928	0.0303169	0.0359996	0.0359013	0.0349064	0.0359852
296.8	0.00236788	0.00308369	0.0204127	0.0198246	0.0295092	0.0303188	0.0359336	0.0359021	0.0347966	0.0359853
297	0.00289196	0.00308488	0.0206669	0.0198281	0.0301365	0.0303207	0.03587	0.0359028	0.0353054	0.0359853
297.2	0.00245014	0.00308608	0.0206685	0.0198315	0.0304707	0.0303226	0.0360804	0.0359035	0.0356692	0.0359853
297.4	0.00218914	0.00308727	0.0202879	0.019835	0.0306152	0.0303245	0.0361282	0.0359043	0.0354641	0.0359854
297.6	0.0020715	0.00308846	0.0204189	0.0198385	0.0309918	0.0303263	0.0361151	0.035905	0.0359298	0.0359854
297.8	0.0016979	0.00308965	0.0199564	0.0198419	0.0308558	0.0303282	0.0356894	0.0359057	0.0354266	0.0359855
298	0.00212395	0.00309084	0.0200329	0.0198454	0.0309044	0.0303301	0.0354886	0.0359064	0.0355398	0.0359855
298.2	0.00192831	0.00309203	0.0202009	0.0198488	0.0312036	0.030332	0.0349237	0.0359071	0.0355779	0.0359855
298.4	0.00204064	0.00309322	0.0197469	0.0198523	0.031197	0.0303338	0.0345627	0.0359079	0.0355687	0.0359856
298.6	0.0021793	0.00309441	0.0198828	0.0198557	0.0311822	0.0303357	0.0349749	0.0359086	0.035863	0.0359856
298.8	0.00192428	0.0030956	0.0203301	0.0198592	0.0312403	0.0303375	0.0350731	0.0359093	0.0357688	0.0359857
299	0.00237726	0.00309678	0.0202294	0.0198626	0.0311467	0.0303394	0.0349541	0.03591	0.0357347	0.0359857
299.2	0.00229392	0.00309797	0.0205064	0.019866	0.0306768	0.0303412	0.03502	0.0359107	0.0359451	0.0359857
299.4	0.00254742	0.00309915	0.020995	0.0198694	0.0307182	0.030343	0.0354542	0.0359114	0.0363006	0.0359858
299.6	0.00286764	0.00310034	0.021261	0.0198728	0.0307394	0.0303449	0.0358221	0.0359121	0.036911	0.0359858
299.8	0.00332287	0.00310152	0.0212738	0.0198762	0.0307461	0.0303467	0.0357287	0.0359128	0.037355	0.0359859

[truncated: 1 more sheets: Figure S11b]
